# Supplementary material for: The prognostic value of MicroRNAs associated with fatty acid metabolism in head and neck squamous cell carcinoma
Source: Front Genet. 2022 Aug 30;13:983672. doi: 10.3389/fgene.2022.983672 (PMC9468645; doi:10.3389/fgene.2022.983672)
Supplement: Supplementary file 2 [file Table2.XLS]

gene
ABCD1
ABCD2
ACAA2
ACAD9
ACADL
ACADM
ACADS
ACADVL
ACAT1
ACSL1
ACSL3
ACSL4
ACSL5
ACSL6
ACSM1
ACSM2A
ACSM2B
ACSM3
ACSM4
ACSS1
ACSS2
ACSS3
CPT1A
CPT1B
CPT2
CRAT
CROT
ECHS1
ETFA
ETFB
ETFDH
HADH
HADHA
HADHB
HSD17B10
PEX11G
PEX13
PEX14
SLC25A20
ACAT2
ACAA1
EHHADH
ACOX3
ACOX1
ACADSB
GCDH
ACSBG1
ACSBG2
CPT1C
ECI1
ECI2
CYP4A11
CYP4A22
ADH1A
ADH1B
ADH1C
ADH7
ADH4
ADH5
ADH6
ALDH2
ALDH3A2
ALDH1B1
ALDH7A1
ALDH9A1
ACACA
ACACB
ACLY
FASN
MCAT
OLAH
OXSM
MECR
PPT1
PPT2
ELOVL1
ELOVL2
ELOVL3
ELOVL4
ELOVL5
ELOVL6
ELOVL7
HSD17B12
HACD2
HACD1
HACD4
HACD3
TECR
ACOT4
ACOT2
ACOT1
ACOT7
