# Supplementary material for: The prognostic value of MicroRNAs associated with fatty acid metabolism in head and neck squamous cell carcinoma
Source: Front Genet. 2022 Aug 30;13:983672. doi: 10.3389/fgene.2022.983672 (PMC9468645; doi:10.3389/fgene.2022.983672)
Supplement: Supplementary file 3 [file Table3.XLS]

id	TCGA-CV-6939-11A-01R-1914-13	TCGA-CV-7178-11A-01R-2015-13	TCGA-CV-7238-11A-01R-2015-13	TCGA-CV-7101-11A-01R-2015-13	TCGA-CV-7440-11A-01R-2186-13	TCGA-CV-7423-11A-01R-2080-13	TCGA-H7-A6C5-11A-11R-A30I-13	TCGA-CV-6961-11A-01R-1914-13	TCGA-CV-7437-11A-01R-2131-13	TCGA-CV-6934-11A-01R-1914-13	TCGA-HD-A6HZ-11A-11R-A31R-13	TCGA-CV-7097-11A-01R-2015-13	TCGA-CV-7425-11A-01R-2080-13	TCGA-CV-7261-11A-01R-2015-13	TCGA-CV-7242-11A-01R-2015-13	TCGA-CV-7183-11A-01R-2015-13	TCGA-CV-7432-11A-01R-2131-13	TCGA-CV-6960-11A-01R-2015-13	TCGA-CV-7091-11A-01R-2015-13	TCGA-CV-6936-11A-01R-1914-13	TCGA-CV-7406-11A-01R-2080-13	TCGA-CV-6955-11A-01R-2015-13	TCGA-CV-6956-11A-01R-2015-13	TCGA-CV-7250-11A-01R-2015-13	TCGA-CV-6943-11A-01R-1914-13	TCGA-WA-A7GZ-11A-11R-A34O-13	TCGA-CV-6935-11A-01R-1914-13	TCGA-CV-7103-11A-01R-2015-13	TCGA-H7-A6C4-11A-21R-A30I-13	TCGA-CV-6959-11A-01R-1914-13	TCGA-HD-8635-11A-01R-2401-13	TCGA-CV-7235-11A-01R-2015-13	TCGA-CV-6933-11A-01R-1914-13	TCGA-CV-6962-11A-01R-1914-13	TCGA-CV-7424-11A-01R-2080-13	TCGA-CV-7245-11A-01R-2015-13	TCGA-CV-7434-11A-01R-2131-13	TCGA-CV-7252-11A-01R-2015-13	TCGA-HD-A6I0-11A-11R-A31R-13	TCGA-CV-7438-11A-01R-2131-13	TCGA-CV-7255-11A-01R-2015-13	TCGA-CV-7177-11A-01R-2015-13	TCGA-CV-7416-11A-01R-2080-13	TCGA-CV-6938-11A-01R-1914-13	TCGA-CV-7433-01A-11R-2131-13	TCGA-IQ-7632-01A-11R-2080-13	TCGA-BA-6873-01A-11R-1872-13	TCGA-BA-A6DE-01A-22R-A31R-13	TCGA-CQ-6220-01A-11R-1914-13
hsa-miR-6796-3p	0	0	0	0	0	0	0	0	0	0	0	0	0	0	0	0	0	0	0	0	0	0	0	0	0	0	0	0	0	1	0	0	0	0	0	0	0	0	0	0	0	0	0	0	0	0	0	0	0
hsa-miR-1264	0	0	0	0	0	0	0	0	0	0	0	0	0	0	0	0	0	0	0	0	0	0	0	0	0	0	0	0	0	0	0	0	0	0	0	0	0	0	0	0	0	0	0	0	0	0	0	0	0
hsa-miR-4536-3p	3	8	3	1	2	3	0	1	0	4	2	4	2	1	0	0	0	0	5	1	3	2	2	7	2	3	3	2	4	1	2	4	3	5	0	11	1	1	2	0	3	4	0	6	1	0	0	1	1
hsa-miR-27a-3p	23883	12274	12203	11186	15817	18072	4145	16748	5634	18261	6126	12642	8413	17046	7315	10527	8762	20402	18454	21009	15238	10967	13291	13186	21704	10741	16279	19593	9104	31254	13040	12481	5093	21363	4641	39310	12094	17491	6772	6171	11902	14369	8411	14679	31324	5168	18598	31825	13852
hsa-miR-6774-5p	0	0	0	0	0	0	0	0	0	0	0	0	0	0	0	0	0	0	0	0	0	0	1	0	0	0	0	0	0	0	0	0	0	0	0	0	0	0	0	0	0	0	0	0	0	0	0	0	0
hsa-miR-199a-3p	23331	14681	18462	8994	23651	25252	5350	24221	4242	11689	11262	21138	11649	15938	5335	5236	6888	21578	16509	17569	31025	11201	12415	12128	17500	8977	15146	21512	9823	26460	16329	13107	5974	25275	14958	51798	19779	15446	13353	4077	12667	14893	9220	30189	25871	3296	6272	6026	9259
hsa-miR-885-3p	0	0	0	2	0	0	0	0	1	0	0	3	0	2	0	0	10	0	3	0	0	0	0	1	0	0	1	0	1	1	1	6	24	0	0	1	0	0	0	0	0	0	1	0	0	0	0	0	0
hsa-miR-6829-5p	0	0	0	0	0	0	0	0	0	0	0	0	0	0	0	0	0	0	0	0	0	0	0	0	0	0	0	0	0	0	0	0	0	0	0	0	0	0	0	0	0	0	0	0	0	0	0	0	0
hsa-miR-7114-3p	0	0	0	0	0	0	0	0	0	0	0	0	0	0	0	0	0	0	0	0	0	0	0	0	0	0	0	0	0	0	1	0	0	0	0	0	0	0	0	0	0	0	0	0	0	1	0	0	0
hsa-miR-3659	0	3	0	0	0	0	0	1	1	0	0	0	2	0	0	0	0	2	0	3	0	0	1	0	1	0	1	2	0	0	1	0	0	0	0	1	1	1	0	0	1	0	1	1	2	0	2	3	0
hsa-miR-1587	0	0	0	0	0	0	0	0	0	0	0	0	0	0	0	0	0	0	0	0	0	0	0	0	0	0	0	0	0	0	0	0	0	0	0	0	0	0	0	0	0	0	0	0	0	0	0	0	0
hsa-miR-4523	0	0	0	0	2	0	0	0	0	0	0	0	0	0	0	0	0	0	0	0	1	0	0	0	0	0	0	0	0	0	0	1	0	0	0	0	0	0	0	0	0	0	0	0	1	0	1	0	0
hsa-miR-6854-5p	3	1	1	3	8	26	4	4	2	7	18	1	11	8	4	15	0	10	0	3	25	6	3	4	10	3	10	7	15	0	10	5	0	7	10	6	0	6	15	5	5	3	23	0	6	8	3	26	6
hsa-miR-3188	1	1	0	0	0	0	0	0	0	0	0	2	0	1	0	0	1	0	0	0	0	0	0	0	0	0	1	0	0	0	0	1	0	1	0	0	0	0	0	0	0	0	0	0	0	0	1	1	0
hsa-miR-876-3p	0	0	0	0	0	0	0	0	0	0	0	0	0	0	0	0	0	0	0	0	0	0	0	0	0	0	0	0	0	0	0	0	0	0	0	0	0	0	0	0	0	0	0	0	0	0	0	0	0
hsa-miR-506-3p	0	8	3	1	3	0	0	0	0	1	2	0	1	3	0	0	0	0	0	14	3	0	0	1	8	2	0	7	3	3	2	0	0	1	2	0	1	0	3	0	2	1	1	19	2	1	0	1	0
hsa-miR-3139	0	0	0	0	0	0	0	0	0	1	0	0	0	0	0	0	0	0	0	0	0	0	0	0	0	0	0	1	0	0	0	0	0	0	0	0	0	0	0	0	0	0	0	0	0	0	0	1	0
hsa-miR-1976	21	35	24	24	64	43	35	14	15	55	20	42	69	26	31	18	37	51	25	54	71	44	34	36	31	10	42	24	41	42	34	90	28	52	20	47	54	31	66	15	37	28	21	59	52	43	44	147	43
hsa-miR-7113-5p	0	0	0	0	0	0	0	0	0	0	0	0	0	1	0	0	0	0	1	1	0	0	0	0	0	0	0	0	0	0	0	1	1	0	1	0	1	0	1	0	0	0	0	0	0	1	1	0	0
hsa-miR-1304-5p	6	2	2	0	1	0	0	7	1	4	1	1	5	8	0	1	3	6	4	5	5	2	2	2	5	0	2	6	4	8	3	4	1	4	0	17	4	4	1	2	1	5	0	3	9	0	3	8	5
hsa-miR-1268b	0	0	0	0	0	0	0	0	0	0	0	0	0	0	0	0	0	0	0	0	0	0	0	0	0	0	0	0	0	0	0	0	0	0	0	0	0	0	0	0	0	0	0	0	0	0	0	0	0
hsa-miR-30b-5p	9896	3035	1299	1163	1994	3928	3435	1082	431	3319	2034	1987	1492	1313	814	415	2336	1477	6358	1676	8753	957	1884	1041	1638	3928	1127	2134	3765	4069	1655	2223	1983	2060	612	2682	2518	1067	2927	307	1533	948	1345	2265	556	947	672	3048	848
hsa-miR-2117	0	0	0	0	0	0	0	0	0	0	0	0	0	0	0	0	0	0	0	0	0	0	0	0	0	0	0	0	0	0	0	0	0	0	0	0	0	0	0	0	0	0	0	0	0	0	0	0	0
hsa-miR-181c-5p	363	256	254	149	271	268	76	143	66	425	75	192	238	346	54	78	267	149	183	198	357	157	87	225	261	81	236	223	136	295	348	439	278	239	126	314	261	258	87	50	95	152	88	107	167	185	166	153	104
hsa-miR-211-5p	0	264	7	1	0	3	0	0	0	2	43	0	0	0	0	0	0	0	1	105	3	2	2	0	19	0	0	98	0	0	10	0	0	0	0	1	3	4	49	0	38	1	31	150	0	3	0	0	0
hsa-miR-6811-5p	0	0	0	0	0	0	0	0	0	0	0	0	0	0	0	0	0	0	0	0	0	1	0	0	0	0	0	0	0	0	0	0	0	0	0	0	0	0	0	0	0	0	0	0	0	0	0	0	0
hsa-miR-4516	0	0	0	0	0	0	0	0	0	0	0	0	0	0	0	0	1	2	2	0	0	0	0	1	0	0	0	1	0	0	0	0	0	0	0	1	1	0	0	1	0	0	0	0	2	0	0	0	1
hsa-miR-339-5p	63	75	19	127	474	155	405	89	12	155	117	80	268	57	76	21	39	60	44	122	211	51	57	17	49	433	90	38	212	137	140	95	39	126	94	50	50	39	155	16	82	43	140	69	77	106	46	753	170
hsa-miR-548e-3p	0	0	0	1	1	3	0	2	2	3	0	2	4	4	0	4	2	1	3	2	2	1	2	1	6	2	2	0	2	2	3	5	0	4	3	9	9	2	3	0	0	2	0	3	2	1	5	5	3
hsa-miR-3152-3p	0	0	0	0	0	0	0	0	0	0	0	0	0	0	0	0	0	1	0	0	0	0	0	0	0	1	1	0	0	0	0	1	0	0	0	0	0	0	0	0	0	0	0	0	0	0	0	0	0
hsa-miR-6820-3p	4	0	1	2	1	4	1	3	1	3	0	1	0	1	1	1	0	2	1	1	0	0	2	1	3	0	0	1	2	0	1	3	1	0	1	1	0	1	1	0	0	0	3	1	1	1	2	2	2
hsa-miR-3688-3p	0	1	1	0	0	0	0	1	1	0	0	0	2	0	3	0	0	2	0	0	1	0	0	0	0	0	0	0	2	0	0	1	0	0	0	4	1	0	0	0	0	2	0	0	0	0	0	0	0
hsa-miR-3937	0	0	0	0	0	0	0	0	0	0	0	0	0	0	0	0	0	1	0	0	0	0	0	0	2	0	0	0	1	0	0	0	0	0	0	0	0	0	0	0	0	0	0	0	0	0	0	0	0
hsa-miR-3184-5p	0	0	0	0	0	0	0	0	0	0	0	0	0	0	0	0	0	0	0	0	0	0	0	0	0	0	0	0	0	0	0	0	0	0	0	0	0	0	0	0	0	0	0	0	0	0	0	0	0
hsa-miR-34c-5p	46	32	17	29	361	114	3744	67	246	9450	50	126	30	31	14	10	13	72	32	47	139	1432	12	19	23	16	37	79	43	18	6	35	9	52	107	79	111	9	74	14	79	28	91	64	26	76	14	102	45
hsa-miR-3616-3p	0	0	0	0	1	0	0	0	0	2	0	0	0	0	0	0	2	0	0	0	0	1	2	0	0	0	1	0	0	0	1	1	1	0	1	0	1	0	0	0	0	0	0	0	0	0	0	0	0
hsa-miR-4667-5p	0	0	0	0	0	0	0	0	0	0	0	0	0	0	0	0	0	0	0	0	0	0	0	0	0	0	0	0	0	0	0	0	0	0	0	0	0	0	0	0	0	0	0	0	0	0	0	0	0
hsa-miR-335-3p	383	315	208	274	225	414	127	180	54	198	319	822	150	144	52	206	345	232	370	189	543	136	231	219	329	90	307	185	119	234	175	477	510	357	329	268	659	175	275	63	354	152	132	554	138	152	185	223	185
hsa-miR-216a-3p	1	0	0	0	1	1	2	1	0	0	1	1	0	0	0	0	2	0	1	1	1	1	0	1	0	0	0	0	0	0	1	4	1	0	0	2	0	0	1	0	0	3	0	0	0	0	0	0	0
hsa-miR-6753-3p	0	0	0	0	0	0	0	0	0	0	0	0	0	0	0	0	0	1	0	0	0	0	0	0	0	0	0	0	0	0	0	1	0	0	1	0	0	0	0	0	0	0	0	0	1	0	0	0	0
hsa-miR-4690-5p	0	2	0	1	0	0	0	1	0	0	0	2	0	1	0	0	0	0	0	0	1	1	1	0	0	0	1	0	0	0	0	0	1	0	0	2	0	1	0	0	0	0	1	0	1	0	4	0	0
hsa-miR-4722-3p	0	0	0	0	0	0	0	0	0	0	0	0	0	0	0	0	0	0	0	0	0	0	0	0	0	0	0	0	0	0	0	0	0	0	0	0	0	0	0	0	0	0	0	0	0	0	0	0	0
hsa-miR-1281	0	0	0	0	0	0	0	0	0	0	0	0	0	0	0	0	0	0	0	0	0	0	0	0	0	0	0	0	0	0	0	0	0	0	0	0	0	0	0	0	0	0	0	0	0	0	0	0	0
hsa-miR-511-5p	38	16	28	35	96	51	63	90	28	47	24	57	57	37	81	41	46	87	31	119	74	40	69	72	51	29	122	58	47	74	45	109	24	52	36	96	37	54	41	9	44	75	33	108	280	17	105	60	135
hsa-miR-5681a	0	0	0	0	0	0	0	0	0	0	0	0	0	0	0	0	0	0	0	0	0	0	0	0	0	0	0	0	0	0	0	0	0	0	0	0	0	0	0	0	0	0	0	0	0	0	0	0	0
hsa-miR-1322	0	0	0	0	0	0	0	0	0	0	0	0	0	1	0	0	0	0	0	0	0	0	0	0	0	0	0	0	0	0	0	0	0	0	0	0	0	0	0	0	0	0	0	0	0	0	0	0	0
hsa-miR-4780	1	0	0	1	1	0	0	0	0	4	0	0	0	0	0	0	0	0	0	0	0	1	0	0	0	0	0	0	0	0	0	0	1	0	0	0	0	0	0	0	0	0	0	0	1	0	0	0	0
hsa-miR-455-5p	135	137	74	97	153	381	57	245	28	62	145	76	442	164	47	40	62	190	111	167	251	102	80	84	183	95	139	164	182	247	185	115	59	195	76	137	102	82	198	41	111	80	193	141	321	188	401	406	346
hsa-miR-4295	0	0	0	0	0	0	0	0	0	0	0	0	0	0	0	0	0	0	0	0	0	0	0	0	0	0	0	0	0	0	0	0	0	0	0	0	0	0	0	0	0	0	0	0	0	0	0	0	0
hsa-miR-4504	0	0	0	0	0	0	0	0	0	0	0	0	0	0	0	0	0	0	0	0	0	0	0	0	0	0	0	0	0	0	0	0	0	0	0	0	1	0	0	0	0	0	0	0	1	0	0	1	0
hsa-miR-7850-5p	2	0	0	0	0	1	0	0	0	2	0	2	0	0	0	0	0	1	0	1	1	2	0	0	0	1	0	0	0	0	1	2	0	0	0	5	0	0	2	1	0	0	0	0	3	0	2	6	10
hsa-miR-664b-3p	18	12	13	21	16	15	25	14	7	37	14	12	20	8	10	3	10	9	16	22	28	5	12	13	7	12	16	4	12	28	13	13	31	17	11	32	18	15	17	3	16	9	8	23	8	14	10	22	5
hsa-miR-6794-5p	0	0	0	0	0	0	0	0	0	0	0	0	0	0	0	0	0	0	0	0	0	0	0	0	0	0	0	0	0	0	0	0	0	0	0	0	0	0	0	0	0	0	0	0	0	0	0	0	0
hsa-miR-7978	0	0	0	0	0	0	0	0	0	0	0	0	0	0	0	0	0	0	0	0	0	0	0	0	1	0	0	0	0	0	0	0	0	0	0	0	0	0	0	0	0	0	0	0	0	0	0	0	0
hsa-miR-6875-5p	0	0	0	1	2	0	0	2	1	0	0	0	1	1	0	5	1	1	0	1	0	0	2	1	3	0	7	2	0	2	0	0	1	1	0	2	2	0	0	1	2	3	1	2	0	1	2	6	0
hsa-miR-6823-3p	0	0	0	0	0	0	0	0	0	0	0	0	0	0	0	0	0	0	0	0	0	0	0	0	0	0	0	0	0	0	0	0	0	0	0	0	0	0	0	0	0	0	0	0	0	1	0	0	0
hsa-miR-4688	0	0	0	0	0	0	0	0	0	0	0	0	0	0	0	0	0	0	0	0	0	0	0	0	0	0	0	0	0	0	0	0	0	0	0	0	0	0	0	0	0	0	0	0	0	0	0	0	1
hsa-miR-513a-5p	0	1	1	0	0	0	0	0	0	0	0	0	0	0	0	0	0	0	0	0	0	0	0	0	0	0	0	0	0	0	0	0	0	0	0	0	0	0	1	0	2	0	0	1	0	0	0	0	0
hsa-miR-3191-3p	4	2	2	1	0	0	0	1	1	0	0	1	0	1	1	0	0	2	3	0	0	0	2	2	1	1	1	1	1	2	1	2	0	0	0	7	2	0	0	0	0	1	0	2	1	1	1	1	0
hsa-miR-6737-3p	1	0	0	0	0	0	0	0	0	0	0	0	2	0	0	0	0	0	1	0	0	0	0	0	0	0	0	0	0	0	0	0	0	1	0	0	0	0	0	0	0	0	0	0	0	0	0	0	0
hsa-miR-3918	0	0	1	1	0	0	0	0	0	0	0	2	0	0	0	1	0	0	0	0	0	0	0	0	0	0	0	0	0	0	0	0	0	0	0	0	0	0	0	0	1	0	0	0	1	0	0	0	0
hsa-miR-6077	0	0	0	0	0	0	0	0	0	0	0	0	0	0	0	0	0	0	0	0	0	0	0	0	0	0	0	0	0	0	0	0	0	0	0	0	0	0	0	0	0	0	0	0	0	0	0	0	0
hsa-miR-6861-5p	0	0	0	0	0	1	0	0	0	0	0	0	0	0	0	0	0	0	0	0	0	0	0	0	0	0	0	0	0	0	0	0	0	0	0	0	0	0	0	0	0	0	0	0	0	0	0	0	0
hsa-miR-4439	0	0	0	0	0	0	0	0	0	0	0	0	0	0	0	0	0	0	0	0	0	0	0	0	0	0	0	0	0	0	0	0	0	0	0	0	0	0	0	0	0	0	0	0	0	0	0	0	0
hsa-miR-3150a-5p	0	0	0	0	0	0	0	0	0	0	1	0	0	0	0	0	0	0	1	0	0	0	0	0	0	0	0	0	0	0	0	0	0	0	0	0	1	0	0	0	0	0	0	0	0	0	0	0	0
hsa-miR-548ax	0	0	0	0	0	0	0	0	0	0	0	0	0	0	0	0	0	0	1	0	0	0	0	0	0	0	0	0	0	0	0	0	0	0	0	0	0	0	0	0	0	0	0	1	0	0	0	0	0
hsa-miR-5003-3p	0	0	1	2	1	2	0	2	2	0	2	5	0	1	2	2	0	3	1	4	3	3	1	0	2	1	6	2	0	0	3	3	1	3	0	2	0	0	5	0	8	2	0	4	0	0	1	6	3
hsa-miR-197-3p	1837	813	622	555	1074	1655	732	906	220	929	1200	801	872	833	459	423	394	981	1291	1225	1521	459	1133	576	1042	732	871	1205	1101	812	585	1100	941	993	1138	2570	688	1036	1208	163	757	556	1430	1235	986	1042	822	2045	1282
hsa-miR-6718-5p	3	1	3	0	2	8	2	14	1	3	1	29	9	0	14	0	0	7	2	10	25	2	10	5	7	0	7	7	3	3	10	16	1	0	0	1	2	2	20	2	7	2	0	20	15	2	13	6	7
hsa-miR-4490	0	0	0	0	0	0	0	0	0	0	0	0	0	0	0	0	0	0	0	0	0	0	0	0	0	0	0	0	2	0	0	0	0	0	0	0	0	0	0	0	0	0	0	0	0	0	0	1	0
hsa-miR-6502-3p	0	0	0	0	0	0	0	0	0	0	0	0	0	0	0	0	0	0	0	0	0	0	0	0	0	0	0	0	0	0	0	0	0	0	0	0	0	0	0	0	0	0	0	0	0	0	0	0	0
hsa-miR-142-3p	1110	1039	2087	1493	12402	14759	3557	4484	2874	4868	2194	2549	26456	3145	5420	2429	5493	3208	915	5355	14253	2571	9453	6481	7779	1700	4102	5050	4241	7698	20678	17102	2417	2259	3025	2151	1895	5735	10014	2962	2975	1275	5390	1703	8778	9358	6014	9957	4464
hsa-miR-6790-5p	0	0	0	0	0	0	0	0	1	0	0	0	0	0	1	0	0	0	0	0	0	0	0	0	0	0	0	0	0	0	0	0	0	0	0	0	0	0	0	0	0	0	0	0	0	0	0	0	0
hsa-miR-655-3p	515	31	19	5	26	59	21	18	1	13	37	45	12	4	3	0	15	23	94	28	201	7	32	11	16	57	10	21	133	51	55	16	24	29	17	56	61	9	62	0	24	13	12	56	18	1	5	10	17
hsa-miR-122b-3p	1	0	0	0	0	0	0	0	0	0	0	0	0	0	0	0	0	0	1	0	0	0	0	0	0	1	0	0	1	1	0	0	0	0	0	0	1	0	0	0	0	0	0	0	0	0	0	0	0
hsa-miR-6776-3p	0	0	0	0	0	0	0	0	0	0	0	0	0	0	0	0	0	0	0	0	0	0	0	0	0	1	0	0	0	0	0	0	0	0	0	0	0	0	0	0	0	0	1	0	0	0	0	0	0
hsa-miR-6893-5p	0	0	0	0	0	0	0	0	0	0	0	0	0	0	0	0	0	0	0	0	0	0	0	0	0	0	0	0	0	0	0	0	0	0	0	0	0	0	0	0	0	0	0	0	0	0	0	0	1
hsa-miR-34a-3p	4	0	0	2	6	12	5	6	1	2	3	5	3	2	1	0	1	3	0	6	8	3	2	0	5	1	3	4	4	3	2	6	4	14	2	2	6	2	6	1	1	1	5	6	6	3	3	4	1
hsa-miR-662	0	0	0	0	0	0	0	0	0	0	0	0	0	0	0	0	0	0	0	0	0	0	0	0	0	0	0	0	0	0	0	0	0	0	0	0	0	0	0	0	0	0	0	0	0	0	0	0	0
hsa-miR-4525	0	0	0	0	0	0	0	0	0	0	0	0	0	0	0	0	0	0	0	0	0	0	0	0	0	0	0	0	0	0	0	0	0	0	0	0	0	0	0	0	0	0	0	0	0	0	0	0	0
hsa-miR-4757-3p	0	1	0	0	0	0	0	0	0	0	0	0	0	0	0	0	0	0	0	0	0	0	0	0	0	0	0	0	1	0	0	0	0	1	0	0	1	0	0	1	0	0	0	1	0	0	0	0	0
hsa-miR-378a-3p	191880	10299	41931	10957	8635	21189	1284	13699	4963	9411	4588	42757	3110	18335	4601	8451	4098	14435	169954	11949	92611	5365	23237	86017	23089	23282	14788	21436	54660	74690	16380	7027	3644	13807	8519	118570	7256	18764	5150	3314	9302	11962	8224	18631	6399	3012	4652	3220	9022
hsa-miR-4662a-5p	262	227	132	163	148	260	294	116	105	198	230	253	130	94	68	56	154	176	195	184	749	178	143	56	139	177	159	130	361	187	93	165	89	327	184	162	227	61	178	84	170	183	83	618	56	57	81	74	90
hsa-miR-3613-3p	5	1	1	0	3	3	2	0	0	4	3	4	6	1	1	2	1	6	3	4	7	5	2	1	2	3	2	0	6	5	1	2	0	6	0	9	1	0	8	0	4	4	1	7	4	4	1	14	4
hsa-miR-5195-5p	0	0	0	0	0	0	0	0	0	0	0	0	0	0	0	0	0	0	0	0	0	0	0	0	0	0	0	0	0	0	0	0	0	0	0	0	0	0	0	0	0	0	0	0	0	0	0	0	0
hsa-miR-3119	0	0	0	0	0	0	0	0	0	0	0	0	0	0	0	0	0	0	0	0	0	0	0	0	0	0	0	0	0	0	0	1	0	0	0	0	0	0	0	0	0	0	0	0	0	0	0	0	0
hsa-miR-6828-3p	0	0	0	0	0	0	0	0	0	0	0	0	0	0	0	0	0	0	0	0	0	0	0	0	0	0	0	0	0	0	0	1	0	0	0	0	0	0	0	0	0	0	0	0	0	0	0	0	0
hsa-miR-5694	0	1	2	0	0	0	0	0	0	0	0	0	0	0	0	0	0	0	0	0	0	0	0	1	0	0	0	0	0	0	0	0	0	0	0	0	0	0	1	0	0	0	0	0	0	0	1	0	0
hsa-miR-199a-5p	5601	2620	4043	1746	5077	10462	2764	6008	600	1964	6132	4119	2589	3576	878	1205	1216	4193	5083	3770	14033	2088	2502	2193	3817	2989	2847	4612	7837	5354	3894	3720	1309	4559	3835	12186	3677	3046	8535	647	2786	2613	4886	6091	3878	1148	788	1485	1141
hsa-miR-342-5p	14	8	16	14	15	39	5	17	10	28	14	12	54	25	7	18	18	26	8	22	28	20	6	28	33	6	32	22	14	28	36	47	12	9	23	26	13	23	37	9	5	15	13	11	34	30	29	48	24
hsa-miR-4799-3p	0	0	0	0	0	0	0	0	0	0	0	0	0	0	0	0	0	0	0	0	0	0	0	0	0	0	0	0	0	0	0	0	0	0	0	0	0	0	0	0	0	0	0	0	0	0	0	0	0
hsa-miR-513c-5p	0	2	0	0	2	0	0	0	1	2	0	0	1	0	0	0	0	0	0	1	1	0	1	0	1	0	0	1	0	0	0	0	0	0	0	0	0	0	0	0	0	0	0	2	0	0	0	4	0
hsa-miR-1271-5p	15	7	6	9	17	21	4	19	1	8	9	19	5	8	5	10	2	16	25	7	34	9	13	9	15	11	11	4	14	16	14	16	7	9	16	25	6	12	4	2	7	10	14	12	17	6	14	20	17
hsa-miR-4766-5p	0	0	0	0	0	0	0	0	0	0	0	0	0	0	0	0	0	0	0	0	1	0	0	0	0	0	0	0	0	0	3	0	0	0	0	0	0	0	0	0	0	0	1	0	1	0	0	2	0
hsa-miR-3689b-5p	0	0	0	0	0	0	0	0	0	0	0	0	0	0	0	0	0	0	0	0	0	0	0	0	0	0	0	0	0	0	0	0	0	0	0	0	0	0	0	0	0	0	0	0	0	0	0	0	0
hsa-miR-4740-3p	0	0	1	0	0	0	0	0	0	0	0	0	0	0	0	0	0	0	0	0	0	0	0	0	0	0	0	0	0	0	0	0	0	0	0	0	0	0	0	0	0	0	0	0	0	0	0	0	0
hsa-miR-548aw	1	0	1	1	5	0	0	0	1	0	1	0	1	1	1	2	0	1	3	0	2	1	1	2	5	1	1	2	0	2	1	0	0	0	0	1	3	2	1	1	0	0	0	1	1	1	1	0	2
hsa-miR-4766-3p	0	0	0	0	1	2	0	0	0	0	1	0	0	1	0	0	0	0	0	1	3	0	0	0	1	2	1	0	0	0	3	1	0	1	2	0	0	0	0	0	0	1	0	0	1	0	2	11	1
hsa-miR-767-3p	0	0	0	0	0	1	1	0	0	0	0	0	0	2	1	0	0	0	0	0	0	0	0	0	1	0	0	0	0	2	1	0	0	0	0	0	0	0	0	1	0	0	1	0	33	11	0	23	1
hsa-miR-155-5p	1312	2535	2221	2290	976	2762	2038	795	2421	4466	1968	4282	8309	1323	1730	594	1362	1601	838	2617	3756	4024	3279	3591	2835	302	1554	2734	1903	4123	2063	2813	824	3033	558	1616	2984	1520	4741	2329	4110	1683	1706	1865	6149	1891	2926	8083	1861
hsa-miR-147b-3p	0	1	0	1	9	2	1	2	0	11	0	0	8	1	1	0	1	3	0	1	3	0	1	0	2	0	2	2	0	2	1	3	1	1	4	0	0	1	0	1	0	3	2	0	7	1	0	2	5
hsa-miR-124-3p	4	3	0	0	3	2	0	0	0	1	0	5	0	3	6	0	0	2	1	2	2	0	1	0	0	3	0	4	1	1	1	1	1	5	0	2	3	1	0	0	0	0	0	3	3	0	1	2	0
hsa-miR-126-3p	19061	4344	6219	4766	13604	34287	10610	9978	2026	7974	10928	5960	9255	8958	5007	5590	3264	8201	15820	13061	20830	5064	12204	7508	9191	15912	11445	10385	18139	11187	10095	13950	4057	7343	12151	26303	4021	8709	13869	1115	3580	4440	14497	9480	5221	13984	4734	17771	3657
hsa-miR-5582-5p	0	0	0	0	0	0	0	0	0	0	0	0	0	0	0	0	0	0	0	0	0	0	0	0	0	0	0	0	0	0	0	0	0	0	0	0	0	0	0	0	0	0	0	0	0	0	0	0	0
hsa-miR-1273h-3p	0	0	0	0	0	0	0	0	0	1	1	0	0	1	0	0	0	0	0	0	1	0	1	0	0	0	0	0	0	0	0	0	0	0	2	0	0	0	0	0	1	0	0	0	0	1	0	1	0
hsa-miR-505-3p	126	145	69	44	164	110	159	67	25	167	95	89	158	61	67	47	51	103	96	123	116	62	159	79	91	84	78	65	76	118	77	150	66	122	73	190	120	104	186	16	69	68	61	121	261	71	77	450	107
hsa-miR-3652	2	2	1	0	0	0	0	1	0	1	0	0	0	2	0	0	1	1	0	0	0	0	3	2	2	0	4	1	0	1	0	1	0	0	0	0	0	0	0	0	3	1	0	1	2	1	2	1	3
hsa-miR-708-3p	260	254	254	248	1258	1301	434	962	132	416	779	241	1341	241	213	367	112	628	197	490	1122	235	523	333	960	426	601	620	623	825	1091	344	51	704	367	257	246	576	877	178	202	212	1014	590	710	287	686	1265	558
hsa-miR-138-1-3p	0	5	1	0	4	0	0	1	0	1	0	3	0	0	1	1	1	1	1	1	2	0	1	0	0	0	1	0	0	4	1	4	3	4	1	0	4	1	0	0	0	1	0	0	0	3	1	13	0
hsa-miR-550a-3-5p	0	1	0	0	0	1	1	0	0	3	0	3	0	2	2	1	4	3	4	3	0	3	0	0	1	0	0	2	4	0	1	5	1	0	0	2	2	2	1	0	0	0	0	1	3	0	0	1	2
hsa-miR-188-3p	0	3	2	3	11	3	1	7	1	5	0	1	4	0	2	1	6	4	1	0	1	0	6	2	0	3	3	7	1	3	4	11	1	0	2	3	1	5	0	1	0	1	5	3	3	2	1	3	0
hsa-miR-5193	0	1	0	0	0	0	0	0	0	0	0	0	0	0	0	0	1	0	0	1	0	0	3	0	0	1	0	0	1	0	0	0	0	0	0	1	0	0	0	0	0	1	0	0	0	0	2	0	0
hsa-miR-1237-3p	0	0	0	0	0	0	0	0	0	0	0	0	0	0	0	1	0	1	0	1	0	1	1	1	0	0	0	0	0	0	0	0	0	0	0	0	0	0	0	0	0	0	0	0	1	0	1	0	2
hsa-miR-6787-3p	0	0	0	0	0	0	0	0	0	0	0	0	0	0	0	0	0	0	0	0	0	0	0	2	0	0	0	0	0	0	0	0	0	0	0	0	0	0	0	0	0	0	0	0	0	0	0	0	0
hsa-miR-6779-3p	0	0	0	0	0	0	0	0	0	0	0	0	0	0	0	0	0	0	0	3	0	0	0	0	0	0	0	0	0	0	0	0	0	0	0	0	0	0	0	0	0	0	0	0	0	0	0	0	0
hsa-miR-6783-3p	1	0	0	0	1	0	0	1	1	0	7	1	1	1	0	1	0	0	0	0	3	0	1	0	0	1	0	1	1	2	0	1	0	0	1	0	0	1	0	0	0	1	0	0	2	1	1	4	0
hsa-miR-876-5p	0	0	0	0	0	0	0	0	0	1	0	0	0	0	0	0	0	0	0	0	0	0	0	0	0	0	0	0	0	0	0	0	0	1	0	0	0	0	0	0	0	1	0	1	0	0	1	0	0
hsa-miR-576-5p	42	35	9	19	37	76	20	20	7	36	59	21	49	29	17	21	26	39	21	42	90	30	38	23	34	11	51	32	54	37	25	36	23	44	69	79	32	31	68	11	28	16	60	45	58	37	30	202	33
hsa-miR-605-5p	11	0	2	2	1	0	1	0	0	3	1	8	0	0	0	1	1	2	13	0	6	0	1	2	0	2	2	2	3	5	0	5	3	2	1	6	0	2	1	1	0	1	3	3	2	1	0	1	0
hsa-miR-548h-5p	0	0	0	0	0	0	0	0	0	0	0	0	0	0	0	0	0	0	0	0	0	0	0	0	0	0	0	0	0	0	0	0	0	0	0	0	0	0	0	0	0	0	0	0	0	0	0	0	0
hsa-miR-3689b-3p	0	0	0	0	0	0	0	0	0	0	0	0	0	0	0	0	0	0	0	0	0	0	0	0	0	0	0	0	0	0	0	0	0	0	0	0	0	0	0	0	0	0	0	0	0	0	0	0	0
hsa-miR-378i	3	2	3	1	1	0	0	0	0	1	1	0	0	1	0	1	0	1	5	0	3	2	0	97	1	0	0	22	3	3	0	1	1	0	0	111	1	19	0	0	5	6	0	0	2	0	0	0	1
hsa-miR-423-3p	246	161	195	221	368	735	230	360	80	284	414	111	473	360	122	181	173	323	192	220	658	144	231	185	323	215	255	286	391	203	344	364	327	221	551	404	134	283	373	53	90	179	531	160	423	951	351	1255	184
hsa-let-7e-5p	7213	3264	4424	2760	2011	2207	2401	4723	1283	6916	2227	5371	1612	6206	1114	2271	9566	4988	7510	6719	5730	4481	1654	6334	8689	2011	6560	4067	4894	7791	2948	10072	10683	6698	2488	24794	11660	4148	4335	1202	2264	6349	1197	5477	17861	2363	4315	5446	2899
hsa-miR-5008-5p	0	0	0	0	0	0	0	0	0	0	0	0	0	0	0	1	0	1	0	0	0	0	0	0	0	0	1	0	0	0	0	0	0	0	0	0	0	0	0	0	0	0	0	0	0	0	0	0	0
hsa-miR-181a-2-3p	5767	4715	4081	1989	3153	2937	1413	2178	1249	2952	3079	4242	2501	2866	1781	2933	2264	2409	5835	2876	6163	3072	3140	4237	4811	3927	3643	3511	4739	4315	2451	5016	2515	3700	1956	4897	2120	2527	3243	1182	2640	3260	1693	5463	5792	1871	7425	5804	3860
hsa-miR-30e-5p	84031	103943	62751	42424	42101	57181	11309	20899	45893	73777	16536	91368	29274	44436	20424	28863	103728	48870	59564	26503	73845	67729	45737	78584	42991	19361	31237	61206	32931	44761	34025	87855	74025	50525	25586	92940	80562	57026	14749	37040	55733	45965	26787	43135	18284	25429	10216	42838	8220
hsa-miR-181d-3p	0	0	0	0	0	0	0	0	0	0	0	0	0	0	0	0	1	0	0	1	0	1	0	0	0	0	0	0	0	0	0	0	0	0	0	0	0	0	0	0	0	0	0	0	0	0	0	0	0
hsa-miR-3925-3p	0	0	0	0	0	0	0	0	0	1	0	0	0	0	0	0	0	0	0	0	1	0	0	0	0	1	0	0	0	0	0	0	0	0	0	0	0	0	0	0	0	0	0	0	0	0	0	0	0
hsa-miR-6754-3p	0	0	0	0	0	0	0	0	0	0	0	1	0	0	0	0	0	0	0	0	0	0	0	0	0	0	0	0	0	0	0	0	0	0	0	1	0	0	0	0	0	0	0	0	0	0	0	0	0
hsa-miR-3675-5p	0	0	0	0	0	0	0	0	0	0	0	0	0	0	0	0	0	0	0	0	1	0	0	0	0	0	0	0	0	0	0	0	0	0	0	0	0	0	0	0	0	0	0	0	0	0	0	0	0
hsa-miR-4745-3p	0	0	0	0	0	0	0	0	0	0	0	0	0	0	0	0	0	0	0	0	0	0	0	0	0	0	0	0	0	0	0	0	0	1	0	0	0	0	0	0	0	0	0	0	5	1	2	3	3
hsa-miR-3155b	0	0	0	0	0	0	0	0	0	0	0	0	0	0	0	0	0	0	0	0	0	0	0	0	0	0	0	0	0	0	0	0	0	0	0	0	0	0	0	0	0	0	0	0	0	0	0	0	0
hsa-miR-6775-3p	0	0	0	0	1	0	0	1	0	0	1	0	0	0	2	0	0	0	0	0	0	0	1	0	0	0	0	0	0	0	1	0	0	0	0	0	0	0	0	0	0	0	1	0	2	0	1	1	0
hsa-miR-4654	0	0	0	1	0	0	0	0	0	0	0	0	0	0	0	0	0	0	0	0	0	1	0	0	0	0	0	0	0	0	0	0	0	0	0	0	0	0	0	0	0	0	0	0	0	0	0	1	0
hsa-miR-516a-5p	6	2	0	0	2	2	15	3	1	5	0	1	4	0	1	0	1	3	0	8	4	1	0	4	6	3	8	2	13	5	0	1	3	7	0	10	2	3	5	0	2	2	0	4	1	2	0	69	5
hsa-miR-1303	0	0	0	0	0	0	0	0	0	0	0	0	0	0	0	0	0	0	0	0	0	0	0	0	0	0	0	0	0	0	0	0	0	0	0	0	0	0	0	0	0	0	0	0	0	0	0	0	0
hsa-miR-18a-5p	25	33	7	18	47	180	19	44	14	20	85	24	125	43	34	15	22	30	33	38	182	18	37	12	32	17	35	47	45	93	42	27	10	38	24	100	31	32	142	6	36	22	91	37	70	172	122	732	120
hsa-miR-519c-3p	1	0	0	0	1	2	1	0	0	1	0	0	1	0	0	0	0	0	1	0	0	0	0	1	0	0	0	1	0	0	0	0	0	0	0	1	0	0	1	0	0	1	0	0	0	0	0	0	2
hsa-miR-5088-3p	0	0	0	0	0	0	0	0	0	0	0	0	0	0	0	0	0	0	0	0	0	0	0	0	0	0	0	0	0	0	0	0	0	0	0	0	0	0	0	0	0	0	0	0	0	0	0	1	0
hsa-miR-625-5p	26	10	6	8	9	8	3	1	3	25	3	12	5	4	1	1	38	8	12	3	9	12	5	12	12	12	10	7	11	9	1	24	81	12	2	23	8	8	10	1	10	5	1	12	14	3	8	5	10
hsa-miR-21-5p	379175	301413	230267	334468	888452	1410738	691737	1142773	203330	1097314	371397	530554	1868175	456841	203809	192472	458518	1255200	142950	1320002	1635715	547465	285317	448641	683112	107568	918337	316607	346925	574145	688739	1268649	153243	1087816	302065	874265	610641	276071	1761264	347076	425319	497032	510291	1522756	1583204	784023	1507085	1616063	1588959
hsa-miR-335-5p	112	188	33	80	49	61	84	28	14	65	45	173	27	56	8	18	117	69	89	34	75	53	50	30	88	59	29	61	26	79	44	85	107	117	46	102	268	19	78	14	132	50	34	133	14	7	9	33	30
hsa-miR-3065-3p	150	395	273	254	798	285	689	225	133	1390	286	135	108	347	211	395	32	258	35	281	445	119	85	224	359	103	493	327	158	122	482	145	57	412	226	168	69	458	59	48	240	411	254	124	45	249	30	1051	37
hsa-miR-148a-5p	960	1596	854	775	601	209	260	227	680	1954	58	1097	186	584	160	219	1951	607	97	181	698	579	143	617	446	26	516	327	48	189	150	1562	2558	589	93	293	1092	422	87	283	277	687	67	359	231	452	352	36	156
hsa-miR-302d-3p	0	0	0	0	0	1	0	0	0	0	0	0	0	0	0	0	0	0	0	0	3	0	0	0	1	0	0	0	0	0	1	0	0	0	0	0	0	0	0	0	0	0	0	0	0	0	0	0	0
hsa-miR-4676-5p	11	0	2	3	1	2	0	1	0	5	0	6	3	2	0	4	0	3	12	1	9	2	5	3	3	3	3	5	0	3	3	7	1	5	0	16	0	2	3	0	2	0	1	0	1	2	3	2	5
hsa-miR-3173-3p	1	0	0	0	0	0	1	0	0	0	0	0	0	0	0	0	0	1	0	0	0	0	2	0	0	0	0	0	1	0	0	0	1	0	0	0	0	0	0	0	0	0	0	0	0	0	0	0	0
hsa-miR-455-3p	198	306	111	141	964	1031	75	889	40	81	150	147	500	343	147	92	200	436	202	260	216	157	358	197	339	331	288	576	281	234	502	887	198	312	617	520	218	283	141	51	132	166	487	569	2018	1128	2367	1161	1486
hsa-miR-4642	0	0	0	0	0	0	0	0	0	0	0	0	0	0	0	0	0	0	0	0	0	0	0	0	0	0	0	0	0	0	0	0	0	0	0	0	0	0	0	0	0	0	0	0	0	0	0	0	0
hsa-miR-4728-5p	0	0	0	0	0	0	0	0	0	1	0	0	2	0	0	0	0	0	0	0	0	0	0	0	0	0	0	0	0	0	0	1	0	0	0	0	0	0	0	0	0	0	0	0	0	1	0	1	0
hsa-miR-933	0	0	0	0	0	0	0	0	0	0	0	0	0	0	0	0	0	0	0	0	0	0	0	0	0	0	0	0	0	0	0	0	0	0	0	0	0	0	0	0	0	0	0	0	0	0	1	0	0
hsa-miR-4722-5p	0	0	0	0	0	0	0	0	0	0	0	0	0	0	0	0	0	0	0	0	0	0	0	0	0	0	0	0	0	0	0	0	0	0	0	0	0	0	0	1	0	0	0	0	1	0	0	0	0
hsa-miR-4505	0	1	0	0	0	1	0	1	0	0	0	0	0	0	0	0	1	0	0	0	0	0	1	0	0	0	0	0	1	0	0	4	0	0	0	1	0	0	0	1	0	1	0	0	0	1	0	0	0
hsa-miR-181d-5p	107	74	51	52	35	75	42	36	20	92	39	46	48	90	17	17	70	41	51	32	105	53	34	75	64	17	74	34	60	60	54	105	94	57	44	97	77	64	55	17	31	54	30	40	46	71	60	114	29
hsa-miR-6510-5p	0	0	0	0	0	0	0	0	0	0	0	0	0	0	0	0	0	0	0	0	0	0	0	0	0	0	0	0	0	0	0	0	0	0	0	0	0	0	0	0	0	0	0	0	0	0	0	0	0
hsa-miR-3170	0	0	1	1	3	1	1	1	0	0	0	3	0	0	0	0	2	0	1	0	3	1	1	0	0	0	1	1	2	0	1	6	7	0	0	0	0	2	1	0	1	0	1	0	1	3	1	3	2
hsa-miR-6071	0	0	0	0	0	0	0	0	0	0	0	0	0	0	0	0	0	0	0	0	0	0	0	0	0	0	0	0	0	0	0	0	0	0	0	0	0	0	0	0	0	0	0	0	0	0	0	0	0
hsa-miR-6835-5p	0	0	0	0	0	0	0	0	0	0	0	0	0	0	0	0	0	0	0	0	0	0	0	0	0	0	0	0	0	0	0	0	0	1	0	0	0	0	0	0	0	0	0	0	0	0	0	0	0
hsa-miR-5006-3p	0	0	1	0	0	0	0	0	0	0	0	0	0	0	0	0	0	0	2	0	0	0	0	0	0	0	0	0	0	2	0	0	0	0	0	0	0	0	0	0	0	0	0	0	1	0	0	0	0
hsa-miR-548an	0	0	0	0	0	0	0	0	0	0	0	0	0	0	0	0	0	0	0	0	0	0	0	0	0	0	0	0	0	0	0	0	0	0	0	0	0	0	0	0	0	0	0	0	0	0	0	0	0
hsa-miR-3160-3p	0	0	0	0	0	0	0	0	0	0	0	0	0	0	0	0	0	0	0	0	0	0	0	0	0	0	0	0	0	0	0	0	0	0	0	0	0	1	0	0	0	0	0	0	0	0	0	0	0
hsa-miR-5703	5	1	0	0	0	0	0	1	0	2	0	2	1	4	0	1	1	2	2	0	0	1	2	0	1	0	6	1	0	2	0	3	1	2	0	1	2	1	3	0	1	0	0	7	10	0	2	2	2
hsa-miR-4800-3p	2	0	0	0	2	0	0	0	0	1	0	1	0	0	1	0	0	0	1	0	0	0	2	1	0	0	0	0	1	0	0	1	1	0	0	4	2	0	0	0	0	0	0	1	0	0	0	0	0
hsa-miR-216b-3p	0	0	0	0	0	0	0	0	0	0	0	0	0	0	0	0	0	0	0	0	0	0	0	0	0	0	0	0	0	0	0	0	0	0	0	0	0	0	0	0	0	0	0	0	0	0	0	0	0
hsa-miR-6843-3p	1	0	1	3	5	0	0	0	0	8	2	2	0	0	0	2	1	3	0	1	0	2	0	1	0	0	8	1	0	0	2	2	0	0	0	2	0	1	1	0	0	1	1	0	0	0	0	0	0
hsa-miR-4726-5p	0	0	1	1	0	0	0	0	0	0	0	0	0	0	0	1	0	0	0	1	3	1	0	2	0	0	0	0	0	0	0	0	0	0	0	0	0	0	0	0	1	0	0	0	1	1	0	4	0
hsa-miR-548f-5p	0	0	0	0	0	0	0	0	0	0	0	0	0	0	0	0	0	0	0	0	0	0	0	0	0	0	0	0	0	0	0	0	0	0	0	0	0	0	0	0	0	0	0	0	0	0	0	0	0
hsa-miR-500a-3p	1136	533	578	539	837	1967	1302	709	250	704	1668	884	1572	465	487	694	369	631	1157	1081	2980	479	530	525	825	785	1068	628	2366	804	766	1275	380	1047	1049	877	396	549	2872	209	595	705	1121	1308	441	894	654	5869	366
hsa-miR-524-3p	1	0	0	0	0	0	0	1	0	0	0	0	0	0	0	0	0	0	0	0	2	0	0	0	0	0	0	0	0	0	0	0	0	0	0	0	0	0	0	0	0	0	0	0	0	0	0	0	0
hsa-miR-6891-5p	0	0	0	0	1	1	0	0	1	3	0	0	0	0	0	0	0	0	0	0	0	0	1	0	1	0	0	0	0	0	1	0	0	1	0	2	0	0	0	1	0	0	0	0	8	3	4	7	0
hsa-miR-4423-3p	0	2	0	0	0	0	6	0	0	7	0	0	0	0	0	0	1	1	0	0	0	1	0	0	2	0	0	0	0	0	0	0	0	1	0	0	0	3	0	0	0	1	3	3	0	0	0	0	0
hsa-miR-3927-3p	0	0	0	0	2	0	0	0	0	0	0	0	0	0	0	0	0	1	0	0	1	0	0	0	0	0	0	0	0	0	0	0	0	0	0	0	0	0	1	0	0	2	0	0	0	1	0	0	0
hsa-miR-6075	0	0	0	0	0	0	0	0	0	0	0	0	0	0	0	0	0	0	0	0	0	0	0	0	0	0	0	0	0	0	0	0	0	0	0	0	0	0	0	0	0	0	0	0	0	0	0	0	0
hsa-miR-4741	0	1	1	1	0	1	0	0	0	1	0	3	1	0	1	1	1	0	1	0	0	1	1	0	0	0	0	1	0	1	0	3	0	0	0	0	0	1	1	0	0	0	1	0	0	0	4	0	0
hsa-miR-296-3p	7	5	5	2	1	2	1	1	2	7	1	4	1	9	0	3	4	5	4	7	7	1	8	5	3	2	3	4	2	6	2	4	14	9	8	9	3	4	0	1	0	3	1	5	7	7	16	1	0
hsa-miR-3684	1	1	0	2	2	2	0	5	1	3	2	2	3	1	1	4	2	3	2	1	4	1	1	2	2	1	6	4	1	2	2	2	0	0	1	4	2	1	1	1	1	2	1	1	2	1	1	0	1
hsa-miR-4446-5p	0	0	0	0	1	0	0	0	0	0	0	0	0	0	0	0	0	0	0	0	0	0	0	0	0	0	1	0	0	0	0	0	0	0	0	0	0	0	0	0	0	0	0	0	0	0	0	1	0
hsa-miR-3136-5p	0	1	0	0	3	4	1	1	1	1	1	1	5	2	0	0	0	0	1	0	3	2	2	1	1	2	0	0	2	3	4	0	2	1	1	3	2	0	0	0	0	0	1	0	2	2	2	1	2
hsa-miR-610	0	0	0	0	0	0	0	0	0	0	0	0	0	0	0	0	0	0	0	0	0	0	0	0	0	0	0	0	0	0	0	0	0	0	0	0	0	0	0	0	0	0	0	0	0	0	0	0	0
hsa-miR-4768-5p	0	1	0	3	0	1	0	1	1	0	0	0	0	0	0	1	0	0	0	0	1	0	0	0	0	0	0	1	0	1	0	0	1	0	0	0	0	1	1	0	0	0	0	0	0	0	1	1	0
hsa-miR-4999-3p	0	0	0	0	1	1	0	0	0	1	0	0	0	0	0	0	0	0	1	0	0	0	0	0	0	0	0	0	0	0	0	0	0	0	0	0	1	0	0	0	0	0	0	0	0	1	0	1	0
hsa-miR-185-3p	52	10	14	21	29	16	4	25	6	19	14	31	19	30	19	28	19	49	41	28	33	18	18	47	23	4	36	24	9	24	20	48	16	24	8	106	24	27	8	6	14	36	4	21	105	25	32	22	45
hsa-miR-8086	0	0	0	0	0	0	0	0	0	0	0	0	0	0	0	0	0	0	0	0	0	0	0	0	0	0	0	0	0	0	0	0	0	0	0	0	0	0	0	0	0	0	0	0	0	0	0	0	0
hsa-miR-6512-3p	1	2	1	2	3	6	1	3	0	6	4	0	0	6	0	3	0	6	0	1	4	1	1	1	3	3	7	3	1	1	6	0	0	3	7	0	0	1	0	1	3	4	3	1	1	0	0	0	0
hsa-miR-6729-5p	0	0	0	0	0	0	0	0	0	0	0	0	0	1	0	0	0	0	0	0	0	0	0	0	0	0	0	0	0	0	0	0	0	0	0	0	0	0	0	0	0	0	0	0	0	0	0	0	0
hsa-miR-4758-5p	0	0	1	0	0	0	0	0	0	0	0	0	1	0	0	0	1	1	0	0	1	0	0	0	0	0	0	1	0	0	0	0	0	0	1	0	0	0	0	0	1	0	0	0	0	0	2	0	0
hsa-miR-539-3p	48	3	11	2	3	16	5	12	0	3	8	12	4	1	0	0	5	4	5	3	26	8	1	2	5	3	3	6	14	9	8	8	9	5	0	16	8	1	9	3	2	2	2	12	3	0	0	2	8
hsa-miR-23a-3p	32291	23270	23489	19251	22139	27471	5980	22480	7674	26832	7989	18706	15363	30664	9852	21378	12783	22730	32571	30022	31591	12648	17849	25933	31220	13353	30835	19272	13466	37128	19744	27008	18181	29074	20416	53547	21475	25370	12715	5528	10067	21878	13303	23672	40131	15928	28943	39109	12962
hsa-miR-449c-5p	0	0	0	0	4	0	50	0	2	54	0	0	0	0	0	0	0	0	0	0	0	4	0	0	0	0	0	0	0	0	0	0	0	1	0	0	0	0	0	0	1	0	0	0	0	0	0	0	0
hsa-miR-582-5p	70	159	67	131	123	105	176	32	39	286	58	50	59	62	26	55	111	66	21	59	121	57	50	45	69	25	94	45	46	61	48	123	203	91	58	91	40	38	88	20	31	56	60	50	35	44	39	89	33
hsa-miR-586	0	0	0	0	0	0	0	0	0	0	0	0	0	0	0	0	0	0	0	0	0	0	0	0	0	0	0	0	0	0	0	0	0	0	0	0	0	0	0	0	0	0	0	0	0	0	0	0	0
hsa-miR-6895-5p	0	0	0	0	0	0	0	0	0	0	0	0	0	0	0	0	0	0	0	0	0	0	0	0	0	0	0	0	0	0	0	0	0	0	0	0	0	0	0	0	0	0	0	0	0	0	0	2	0
hsa-miR-3663-5p	0	0	0	0	0	0	0	0	0	0	0	0	0	0	0	0	0	0	0	0	0	0	0	0	0	0	0	0	0	0	0	0	0	0	0	0	0	0	0	0	0	0	0	0	0	0	0	0	0
hsa-miR-374c-5p	0	0	0	0	0	0	0	0	0	0	0	1	0	0	0	0	0	0	0	0	0	0	0	0	0	0	0	0	0	1	0	0	0	0	0	0	1	0	0	0	0	0	0	0	0	0	0	1	0
hsa-miR-3177-5p	0	0	0	0	0	0	0	0	0	0	0	0	0	0	0	0	0	0	0	0	0	0	0	0	0	0	0	0	0	0	0	0	0	0	0	0	0	0	0	0	0	0	0	0	0	0	0	0	0
hsa-miR-615-3p	1	2	0	0	0	0	0	0	0	0	0	0	4	0	0	0	0	0	0	0	1	2	0	0	0	0	1	0	0	0	0	1	0	0	0	0	1	0	1	0	0	0	0	7	34	8	19	4	13
hsa-miR-4689	0	0	0	0	0	0	0	0	0	0	0	0	0	0	0	0	0	0	0	0	0	0	0	0	0	0	0	0	0	0	0	0	0	0	0	0	0	0	1	0	0	0	0	0	1	0	0	1	0
hsa-miR-6821-3p	0	0	0	0	0	0	0	0	0	0	0	0	0	0	0	0	0	0	0	0	0	0	0	0	0	0	0	0	0	0	0	0	0	0	0	0	0	0	0	0	2	0	0	0	0	0	0	0	0
hsa-miR-6715b-3p	1	0	0	1	2	0	0	0	0	0	0	0	0	0	0	0	0	0	0	0	1	0	0	0	0	1	0	0	1	0	0	10	0	0	0	1	1	0	0	0	0	0	0	2	0	0	0	1	0
hsa-miR-936	0	0	0	0	0	0	0	1	0	0	0	0	0	0	0	0	0	0	0	0	0	0	0	0	0	0	0	0	0	1	0	0	0	0	0	0	0	0	0	0	0	0	0	0	2	0	2	0	2
hsa-miR-676-3p	4	7	5	3	3	5	3	4	2	2	1	3	1	7	5	1	5	1	3	4	10	4	3	5	5	6	4	8	13	13	6	8	0	5	6	7	4	4	5	0	1	5	4	5	6	4	2	2	0
hsa-miR-888-5p	1	1	0	0	0	1	10	0	0	0	0	3	1	0	0	0	0	0	0	0	3	0	0	0	0	1	2	0	1	2	0	0	0	0	0	1	1	0	1	0	0	0	0	3	0	1	0	0	0
hsa-miR-7-5p	0	19	2	3	1	11	8	0	9	8	3	5	5	5	0	8	12	8	3	5	7	24	5	10	4	0	3	6	6	9	3	7	2	8	2	12	13	7	7	9	11	2	4	5	36	8	11	85	21
hsa-miR-6872-5p	0	0	0	0	0	0	0	0	0	0	0	0	0	0	0	0	0	0	0	0	0	0	0	0	0	0	0	0	0	0	0	0	0	0	0	0	0	0	0	0	0	0	0	0	0	0	0	0	0
hsa-miR-432-3p	4	0	0	0	0	0	0	1	0	0	0	0	0	0	0	1	0	0	1	0	1	2	2	0	0	0	0	1	1	2	0	0	1	0	0	1	1	0	0	0	0	0	0	2	0	0	0	0	0
hsa-miR-4694-3p	0	0	0	0	0	0	0	0	0	0	0	0	0	0	0	0	0	0	0	0	0	0	0	0	0	0	0	0	0	0	0	0	0	0	0	0	0	0	0	0	0	0	0	0	0	0	0	0	0
hsa-miR-139-5p	1671	203	596	407	320	1371	356	470	110	552	1337	313	374	815	354	565	79	507	1250	1060	1740	258	536	640	585	733	1135	526	1187	660	579	330	293	461	879	2310	179	541	681	39	188	392	712	607	74	372	181	258	103
hsa-miR-6813-5p	0	0	0	0	0	0	0	0	0	0	0	0	0	1	0	0	0	0	0	0	0	0	0	0	0	0	0	0	0	0	0	1	0	0	0	0	0	0	1	0	0	0	0	0	0	0	0	0	0
hsa-miR-493-5p	2044	56	87	29	54	92	35	72	2	15	57	128	22	17	11	8	63	37	300	21	342	45	74	25	17	107	30	94	266	125	133	88	78	55	29	73	106	38	74	13	13	36	21	144	94	10	24	16	65
hsa-miR-29c-3p	62363	71437	42543	36495	38628	25283	23942	10968	50499	106538	14316	62423	18672	28415	15206	9954	77157	30004	29983	22147	44048	53596	24427	55226	26308	13504	25324	31525	20130	42143	17592	49697	58946	51762	5999	62929	58549	33552	7449	24402	32858	42960	7948	15788	5772	14252	4736	5465	5956
hsa-miR-99b-3p	291	177	237	141	189	194	96	178	78	219	92	232	130	212	82	102	173	262	214	212	286	199	94	225	181	72	207	213	101	240	148	427	114	196	143	419	276	199	143	60	123	221	86	187	997	174	309	398	258
hsa-let-7e-3p	111	103	53	31	54	43	50	30	11	56	37	59	16	26	20	16	42	37	105	95	84	30	31	31	33	37	48	28	34	54	20	96	82	70	23	110	97	49	86	10	51	27	27	91	53	27	18	55	17
hsa-miR-30c-2-3p	1379	510	536	301	119	281	125	220	61	340	143	867	58	161	55	98	601	209	934	227	664	324	164	317	175	215	239	174	354	481	80	942	1494	378	117	778	627	149	203	56	264	230	70	717	181	53	169	12	29
hsa-miR-1246	0	0	0	0	0	0	0	0	0	1	0	1	1	0	0	0	0	0	1	0	1	0	0	0	1	0	0	0	0	5	0	0	0	0	0	0	0	0	0	0	0	0	0	0	4	0	1	1	0
hsa-miR-9-5p	6842	4672	3342	2485	2042	3401	1704	284	322	1314	2335	11943	2259	941	731	465	2371	1203	1955	1061	13884	3438	657	610	853	2554	1860	771	2079	847	637	3561	2903	5858	1726	996	9791	1285	4190	343	1224	1308	756	2827	2556	1149	458	3612	2989
hsa-miR-6834-5p	2	0	1	1	0	0	0	0	0	0	0	0	0	0	0	0	0	0	0	0	1	0	0	0	0	0	1	0	0	0	0	0	0	1	0	0	0	1	0	0	0	0	0	0	0	0	1	1	0
hsa-miR-339-3p	48	102	45	62	53	42	20	39	58	85	16	333	15	71	26	32	48	57	74	51	42	70	23	42	34	23	70	54	21	84	32	67	31	38	24	128	111	20	16	37	59	41	35	50	73	24	38	186	46
hsa-miR-525-3p	1	0	0	0	0	0	0	1	0	0	0	0	0	0	0	0	0	0	0	0	0	0	0	0	0	0	2	0	0	1	0	1	0	0	0	2	0	2	0	0	0	0	0	1	0	0	0	0	0
hsa-miR-7976	0	2	0	0	1	0	1	1	0	0	0	0	3	0	0	0	0	0	0	0	0	0	0	0	0	0	1	0	0	1	1	1	0	0	0	3	0	2	0	0	0	0	1	0	0	0	1	2	0
hsa-miR-6818-3p	0	0	1	0	0	2	0	0	0	0	0	0	0	0	0	0	0	1	0	0	1	0	0	0	1	0	0	0	0	0	1	1	0	0	1	0	0	0	0	0	0	0	0	0	0	0	0	1	0
hsa-miR-6775-5p	0	0	0	0	0	0	0	0	0	0	0	0	0	0	0	0	0	0	0	0	0	0	0	0	0	0	0	0	0	0	0	0	0	0	0	0	0	0	0	0	0	0	0	0	1	0	0	0	0
hsa-miR-19b-3p	438	532	190	287	429	1874	638	750	140	617	1053	286	1430	475	200	305	339	538	254	539	1888	305	467	265	802	465	513	541	1036	882	569	457	365	648	532	638	444	349	1043	96	280	277	1711	816	329	815	368	3104	420
hsa-miR-6747-3p	0	0	0	1	0	0	1	1	0	0	0	0	1	1	0	0	0	1	0	0	1	0	0	0	1	0	0	1	0	0	0	0	0	0	0	0	1	0	0	0	0	0	0	0	0	0	1	0	1
hsa-miR-6720-5p	0	0	0	0	0	0	0	1	0	0	0	0	1	2	0	0	0	0	0	0	0	0	0	0	0	0	1	0	1	1	0	0	0	1	0	1	0	0	0	0	0	0	0	0	1	3	3	5	2
hsa-miR-3919	2	0	0	0	1	0	0	1	0	0	1	0	0	0	0	0	0	0	0	0	1	0	0	1	1	0	0	0	0	0	0	0	0	0	0	0	1	0	0	0	0	0	0	1	0	0	0	0	0
hsa-miR-4520-3p	1	4	0	1	0	1	0	1	0	0	0	0	0	0	0	1	0	0	0	0	0	0	0	0	3	0	0	1	1	0	0	0	1	0	0	0	0	1	0	0	0	1	0	0	0	0	0	0	0
hsa-miR-521	0	0	0	0	0	0	0	1	0	0	0	0	0	0	0	0	0	0	0	0	0	0	0	0	0	0	1	0	0	0	0	0	0	0	0	0	3	0	0	0	0	0	0	0	0	0	0	0	0
hsa-miR-552-3p	2	1	0	0	0	0	0	0	1	1	0	3	0	1	0	0	1	1	1	2	2	2	0	0	0	1	0	0	1	2	1	1	0	1	0	1	3	1	0	0	0	4	0	0	0	0	0	1	0
hsa-miR-6809-5p	0	0	0	0	0	0	0	0	0	0	0	0	0	0	0	0	0	0	0	0	0	0	0	0	0	0	0	0	0	0	0	0	0	0	0	0	0	0	0	0	0	1	0	0	0	0	0	0	0
hsa-miR-7847-3p	0	0	0	0	0	0	0	0	0	0	0	0	0	0	0	0	0	0	0	0	0	0	0	0	0	0	0	0	0	0	0	0	0	0	0	0	0	0	0	0	0	0	0	0	0	0	0	0	0
hsa-miR-4526	0	0	0	0	0	0	0	0	0	0	0	0	0	0	0	0	0	0	0	0	0	0	0	0	0	0	0	0	0	0	0	0	0	0	0	0	0	0	0	0	0	0	0	0	0	0	0	0	0
hsa-miR-199b-5p	2644	1451	1002	785	2687	4996	1568	1612	367	1434	2296	1945	1623	1699	601	621	390	1690	1680	1722	5979	844	762	795	1174	1652	1498	1787	2968	2414	1508	931	373	2263	2516	5106	1295	1042	3088	236	1235	1490	2065	2723	670	560	265	737	271
hsa-miR-7109-3p	0	0	0	0	0	0	0	0	0	0	0	0	1	0	0	0	0	0	0	0	0	0	0	0	0	0	0	0	0	0	0	0	0	0	0	0	0	0	0	0	0	0	0	0	0	0	0	0	0
hsa-miR-6084	2	0	0	0	0	0	0	0	0	0	0	0	0	0	0	0	0	0	0	0	1	0	0	0	0	0	0	0	0	1	1	0	0	0	0	0	0	0	0	0	0	0	0	0	0	0	0	0	0
hsa-miR-542-3p	881	604	595	438	459	1550	193	2040	366	547	217	1891	950	636	320	256	758	1917	1210	328	2486	686	403	531	540	139	752	634	767	1468	486	798	358	1626	285	3692	1220	520	673	498	1360	998	592	1117	1010	371	1673	1624	561
hsa-miR-186-3p	1	0	0	1	4	0	2	0	0	0	0	0	0	2	0	0	1	1	1	0	0	1	2	1	1	0	0	0	0	2	0	2	0	0	1	0	0	1	0	0	0	0	0	0	0	0	2	0	0
hsa-miR-1256	0	0	0	0	0	0	0	0	0	0	0	0	0	0	0	0	0	0	0	0	0	1	0	0	0	0	0	2	0	0	0	0	0	0	0	0	0	0	0	0	0	0	0	0	0	0	0	0	0
hsa-miR-5681b	0	0	0	0	0	0	0	0	0	0	0	0	0	0	0	0	0	0	0	0	0	0	0	0	0	0	0	0	0	0	0	0	0	0	0	0	0	0	0	0	0	0	0	0	0	0	0	0	0
hsa-miR-5190	0	0	0	0	0	0	0	0	0	0	0	0	0	0	0	0	0	0	0	0	0	0	0	0	0	0	1	0	0	0	0	0	0	0	0	0	0	0	0	0	0	0	0	0	0	0	0	0	0
hsa-miR-3124-3p	0	0	0	0	0	1	0	0	0	0	0	0	0	0	0	0	1	1	0	0	0	0	0	0	0	0	0	0	0	0	0	1	0	0	0	0	0	1	0	0	0	0	0	0	0	0	0	1	0
hsa-miR-3679-3p	0	0	0	0	0	0	0	0	0	0	0	0	0	0	0	0	0	0	0	0	0	0	0	0	0	0	0	0	0	0	0	0	0	1	0	0	0	0	0	0	0	0	0	0	0	1	0	0	0
hsa-miR-6746-3p	0	0	0	0	0	0	0	0	0	0	0	0	0	0	0	0	1	0	0	0	0	0	0	0	0	0	1	0	0	0	0	0	0	0	0	0	0	0	0	0	0	0	0	0	1	0	2	0	0
hsa-miR-4659a-3p	0	0	0	0	0	1	0	0	0	0	1	0	0	0	0	0	0	0	0	0	1	0	0	0	0	0	0	1	0	0	0	0	0	0	0	0	0	1	0	0	0	0	0	0	0	1	0	1	0
hsa-miR-766-3p	20	23	14	10	31	35	13	24	16	29	21	10	39	25	12	12	17	27	15	32	37	25	12	11	28	12	26	12	8	40	21	39	26	25	23	29	19	12	29	13	15	15	12	30	49	54	33	41	37
hsa-miR-192-5p	1499	1228	716	856	1391	1130	485	739	386	1873	823	1170	1240	1387	458	472	1318	1013	1038	900	1995	1468	939	1299	1414	463	1052	1027	876	1742	1698	2284	1372	1336	816	3929	1647	1638	791	499	887	685	753	971	1990	1523	787	676	626
hsa-miR-3646	0	0	0	0	0	0	0	0	0	0	0	0	0	0	0	0	0	0	0	0	0	0	0	0	0	0	0	0	0	0	0	0	0	0	0	0	0	0	0	0	0	1	0	0	3	0	0	0	0
hsa-miR-508-5p	1	39	1	1	0	1	0	1	1	4	2	0	0	0	1	0	0	0	0	21	8	2	1	0	5	0	0	16	2	1	0	0	0	3	8	2	2	0	10	0	5	1	5	32	2	0	0	1	0
hsa-miR-520a-3p	22	1	0	0	2	0	2	3	0	5	0	0	2	3	0	0	0	1	3	5	12	0	0	6	2	0	15	2	11	5	0	2	2	8	1	7	4	5	8	0	2	0	0	9	1	0	3	2	2
hsa-miR-4500	0	0	0	0	0	0	0	0	0	0	0	0	0	0	0	0	0	0	0	0	0	0	0	0	0	0	0	0	0	0	0	0	0	0	0	0	0	0	0	0	0	0	0	0	0	0	0	0	0
hsa-miR-3194-3p	2	1	0	0	0	2	0	1	0	0	0	0	1	0	1	0	2	0	0	1	1	0	0	0	1	1	1	0	1	1	1	4	0	1	1	0	0	0	0	1	0	0	0	0	2	0	0	0	1
hsa-miR-4783-3p	0	0	0	0	0	0	0	0	0	0	0	0	0	0	0	0	0	0	0	0	0	0	0	0	0	0	0	0	0	0	0	0	0	0	0	0	0	0	0	0	0	0	0	0	0	0	0	0	0
hsa-miR-5579-5p	0	0	0	0	0	1	0	0	0	1	1	0	0	0	0	0	0	1	0	0	1	0	0	0	3	0	0	0	0	0	0	0	0	0	0	0	0	0	1	0	0	0	2	1	1	0	1	0	0
hsa-miR-19b-1-5p	28	30	19	13	36	96	21	64	6	38	28	21	59	31	17	14	14	50	20	28	52	12	22	14	64	20	37	34	55	45	68	44	11	44	26	42	20	49	33	16	21	20	65	25	18	33	66	198	25
hsa-miR-3182	0	0	0	0	0	2	0	0	0	0	0	0	1	0	1	0	0	1	0	0	0	0	0	0	0	0	0	1	0	0	0	0	0	0	0	0	0	0	0	0	0	0	1	1	0	0	0	0	0
hsa-miR-29b-2-5p	169	81	92	82	171	168	346	44	19	185	147	65	84	64	26	43	73	76	113	72	278	72	52	55	76	115	107	37	177	88	86	193	166	107	161	86	73	43	82	12	40	68	62	42	25	98	14	129	19
hsa-miR-877-3p	0	0	0	1	2	1	0	0	0	0	1	1	0	1	0	0	0	0	0	0	0	0	1	2	1	2	0	1	0	0	0	0	0	0	1	0	1	1	1	0	0	1	1	0	1	2	0	1	1
hsa-miR-6882-5p	0	0	0	0	0	0	0	1	0	1	0	0	0	1	0	1	0	0	0	0	0	1	0	0	0	0	0	0	0	3	0	1	1	0	0	1	0	0	0	0	1	0	0	0	2	0	0	1	0
hsa-miR-6728-5p	0	0	1	0	0	0	0	0	0	0	0	0	0	0	0	0	0	2	0	0	0	0	1	2	0	0	1	0	0	0	0	0	0	0	0	2	0	0	0	1	0	1	1	0	7	0	2	10	2
hsa-miR-6795-5p	0	0	0	0	0	0	0	0	0	0	0	0	0	0	0	0	0	0	1	0	0	0	0	0	0	0	0	0	0	0	0	0	0	0	0	0	0	1	0	0	0	0	0	0	0	0	0	0	0
hsa-miR-3195	0	0	3	1	0	0	0	0	0	0	0	0	0	0	0	1	0	0	0	0	0	0	1	1	0	0	0	0	0	0	0	0	0	0	0	0	0	2	0	0	0	0	0	0	0	0	0	0	0
hsa-miR-4458	0	0	1	2	1	0	0	0	1	0	0	0	0	1	0	0	0	5	0	1	0	0	0	1	1	0	0	2	0	0	0	0	0	1	0	1	0	1	0	5	1	1	2	0	0	0	0	0	0
hsa-miR-1236-5p	0	0	0	0	0	0	0	0	0	0	0	0	0	0	0	0	0	1	0	0	0	0	0	0	0	0	0	0	0	0	0	0	1	0	1	0	0	0	0	0	0	0	0	0	1	0	0	0	0
hsa-miR-490-3p	7	1	1	5	0	3	0	2	0	0	0	1	0	1	0	1	2	1	2	0	5	0	1	5	1	1	1	0	4	1	1	1	2	2	0	0	4	1	0	0	0	0	0	0	0	0	1	0	0
hsa-miR-4433b-3p	0	0	0	0	0	0	0	1	0	0	0	0	0	0	1	0	0	0	1	0	2	0	0	0	0	0	0	0	1	0	0	0	2	0	0	0	1	0	0	0	0	0	0	0	0	0	0	0	0
hsa-miR-765	0	0	0	0	0	1	1	0	0	0	0	0	0	0	0	0	1	0	0	0	2	0	1	2	1	0	0	0	0	0	0	0	1	1	0	2	3	0	0	0	1	0	0	1	0	0	1	1	1
hsa-miR-6886-3p	0	0	0	0	0	0	0	0	0	0	0	0	1	0	0	0	0	0	0	0	0	0	1	0	0	0	0	0	0	0	0	0	0	0	0	0	0	0	0	0	0	0	0	0	2	0	0	1	0
hsa-miR-4643	0	0	0	0	0	0	0	0	0	0	0	0	0	0	0	0	1	0	0	0	0	0	0	0	0	1	0	0	0	0	0	0	1	0	0	0	0	0	0	0	0	0	0	0	0	1	0	0	0
hsa-miR-3678-3p	1	0	2	1	0	3	0	0	1	0	0	3	0	1	0	0	0	0	2	0	1	0	0	2	1	1	0	1	2	2	0	0	0	0	0	0	1	1	0	1	2	0	0	2	0	1	0	1	0
hsa-miR-6507-3p	0	1	0	0	0	0	0	0	0	0	0	0	0	0	0	0	0	0	0	0	0	1	0	0	0	0	0	0	2	0	0	0	0	0	0	0	0	0	0	0	0	0	0	0	0	0	0	0	0
hsa-miR-6508-3p	0	0	0	0	0	1	0	0	0	1	0	0	0	0	0	0	1	0	0	0	1	0	1	0	0	0	0	1	0	0	0	0	0	0	0	1	0	0	0	0	0	0	0	1	1	0	0	0	0
hsa-miR-2115-3p	0	1	0	0	1	1	1	0	0	3	0	2	2	0	1	1	0	4	0	1	5	0	0	0	1	0	0	1	0	1	1	1	0	2	0	2	0	0	7	0	3	2	2	1	1	4	1	4	3
hsa-miR-4661-5p	19	8	16	12	17	14	9	8	3	21	9	13	21	7	9	9	10	15	14	11	29	17	13	13	11	20	23	7	15	13	13	24	8	4	14	11	10	2	6	2	6	6	8	19	17	23	4	63	17
hsa-miR-3680-5p	1	0	0	0	0	1	0	0	0	0	0	0	0	1	0	0	0	2	0	0	1	2	0	1	2	0	0	0	1	0	0	0	0	0	0	5	0	0	0	0	1	0	0	4	2	0	0	1	1
hsa-miR-144-3p	98	229	40	91	227	67	1	23	44	50	277	512	131	342	292	46	112	126	341	226	768	586	88	161	69	40	127	164	82	694	210	136	31	170	5	2604	385	74	2	68	523	81	9	173	12	34	96	172	109
hsa-miR-5584-5p	0	0	1	0	0	0	0	0	0	0	0	0	0	0	0	0	0	0	0	0	0	0	0	0	0	0	1	0	0	0	0	0	0	1	0	0	0	0	0	0	0	0	0	0	0	0	0	0	0
hsa-miR-486-3p	126	1	36	0	14	24	0	6	0	2	3	29	4	4	4	3	5	1	132	3	152	1	50	38	9	91	2	5	55	62	39	8	1	3	5	94	1	9	2	0	10	2	8	2	1	2	8	9	4
hsa-miR-487a-5p	57	8	5	3	10	12	2	11	1	2	6	3	4	1	3	2	3	4	14	7	34	4	3	1	5	7	2	4	4	4	2	8	6	4	6	17	6	1	2	1	3	4	1	6	7	0	0	1	2
hsa-miR-1273c	0	0	0	0	0	0	0	0	0	0	0	0	0	0	0	0	0	0	0	0	0	0	0	0	0	1	0	0	0	0	0	0	0	0	0	0	0	0	0	0	0	0	0	0	0	0	0	0	0
hsa-miR-494-5p	5	0	2	0	3	0	1	2	0	0	0	0	1	0	1	1	0	0	1	1	3	0	0	0	1	3	0	1	0	1	0	1	1	0	2	2	4	0	1	0	0	0	0	1	1	0	0	0	1
hsa-miR-92a-3p	45266	35150	25989	29388	39202	78928	24849	38539	12122	36774	63972	16702	57553	37089	20089	35260	12051	46226	34095	43350	89609	19660	41509	32620	59645	20417	45920	36177	39443	41451	51305	36395	21242	35183	39078	56379	17134	40081	57341	12094	21525	27176	45320	41707	26395	64737	56678	126998	41886
hsa-miR-4637	0	0	0	0	0	0	0	0	0	0	0	0	0	0	0	0	0	0	0	0	0	0	0	0	0	0	0	0	0	0	0	0	0	0	0	1	0	1	0	0	0	0	0	0	0	0	0	0	0
hsa-miR-6869-3p	0	0	0	0	0	0	0	0	0	0	0	0	0	0	0	0	0	0	0	0	0	0	0	0	0	0	0	0	0	0	0	0	0	0	0	0	0	0	0	0	0	0	0	0	0	0	0	0	0
hsa-miR-3689f	0	0	0	0	0	0	0	0	0	0	0	0	0	0	0	0	0	0	0	0	0	0	0	0	0	0	0	0	0	0	0	0	0	0	0	0	0	0	0	0	0	0	0	0	0	0	0	0	0
hsa-miR-3657	0	0	0	0	0	0	0	0	0	0	0	0	0	0	0	0	0	0	0	0	1	0	0	0	0	1	0	0	0	0	0	0	0	0	0	0	0	0	0	0	1	0	0	0	0	0	0	0	0
hsa-miR-4635	0	0	0	0	0	0	0	0	0	0	0	0	0	0	0	0	0	0	1	0	0	0	0	0	0	0	0	0	0	0	0	0	0	0	0	0	0	0	0	0	0	0	0	0	0	0	0	0	0
hsa-miR-3923	2	0	1	0	0	0	0	2	0	0	0	5	0	0	0	0	0	0	0	0	1	0	0	0	0	3	0	0	0	0	0	0	0	0	2	2	0	0	0	1	0	0	0	1	0	0	0	0	0
hsa-miR-939-5p	4	4	4	8	3	3	1	0	2	2	1	5	4	3	4	2	3	2	5	2	11	6	3	3	5	1	6	2	5	4	1	5	1	6	4	3	3	5	3	0	0	4	1	0	5	7	10	6	5
hsa-miR-4536-5p	0	0	1	0	1	0	1	2	3	0	0	0	0	0	0	0	1	0	0	1	0	2	0	0	0	0	0	0	0	0	0	0	1	0	1	1	3	0	0	0	0	0	0	0	1	0	0	0	0
hsa-miR-548w	0	0	0	0	0	0	0	0	0	0	0	0	0	0	0	0	0	0	0	0	0	0	0	0	0	0	0	0	0	0	0	0	0	0	0	0	0	0	0	0	0	0	0	0	0	0	0	0	0
hsa-miR-449b-5p	0	0	0	0	7	0	78	0	1	89	0	0	0	0	0	0	1	0	0	0	0	2	0	0	0	0	0	0	0	0	0	0	0	0	0	0	0	0	0	0	0	0	0	0	0	0	0	0	0
hsa-miR-3159	0	0	0	0	0	0	0	0	0	0	0	0	0	0	0	0	0	0	1	3	0	0	0	0	1	0	0	0	1	2	0	1	0	2	0	0	0	0	0	0	0	0	0	1	0	0	0	0	0
hsa-miR-1205	0	0	0	0	0	0	0	0	0	0	0	0	0	0	0	0	0	0	0	0	0	0	0	0	0	0	0	0	0	0	0	0	0	0	0	0	0	0	0	0	0	0	0	0	0	0	0	0	0
hsa-miR-561-3p	0	0	0	0	0	0	0	0	0	0	0	0	0	0	0	0	0	0	0	0	0	0	0	1	1	0	2	0	0	0	0	0	0	1	0	1	0	2	0	0	0	0	1	0	0	0	0	0	0
hsa-miR-7110-5p	0	0	0	0	0	0	0	0	0	0	0	0	0	0	0	0	0	0	0	0	0	0	0	0	0	0	0	0	0	0	0	0	0	0	0	0	0	0	0	0	0	0	0	0	0	0	0	0	0
hsa-miR-4781-3p	4	1	0	1	1	0	1	0	0	3	0	1	1	1	0	1	1	2	0	0	2	1	2	4	1	0	5	0	0	2	1	1	0	1	2	2	1	1	1	0	1	0	1	3	1	1	2	0	0
hsa-miR-374b-5p	731	926	231	197	257	307	338	145	154	572	199	563	358	217	129	134	299	275	525	480	638	405	251	236	281	206	314	276	346	635	179	318	206	763	152	785	851	155	542	109	424	302	173	927	265	127	130	528	173
hsa-miR-514b-3p	0	1	0	0	0	0	0	0	0	0	0	0	0	0	0	0	0	0	0	0	0	0	0	0	0	0	0	0	0	0	0	0	0	0	0	0	0	0	0	0	0	0	0	2	0	0	0	0	0
hsa-miR-4724-5p	0	0	0	0	0	0	0	0	0	3	0	0	0	0	0	0	0	0	0	0	0	0	0	0	0	0	1	0	1	0	0	0	0	0	3	0	0	0	1	0	0	0	1	0	0	1	0	7	2
hsa-miR-107	444	349	350	355	312	482	82	455	194	608	222	534	254	835	272	271	319	585	670	421	590	472	261	457	591	127	565	478	270	934	439	590	321	571	182	1891	506	492	164	140	281	471	232	485	792	297	479	314	502
hsa-miR-6780a-5p	0	0	1	0	0	0	0	0	0	0	0	0	0	0	0	0	0	0	0	0	1	0	0	0	0	0	0	0	0	0	0	0	0	0	0	0	0	0	0	0	0	0	0	0	1	0	0	1	0
hsa-miR-3187-5p	0	0	0	0	3	0	0	0	0	0	0	0	0	1	1	0	0	1	0	1	0	0	0	2	0	0	1	0	1	0	0	0	0	0	0	1	0	0	1	0	0	0	0	0	0	0	2	2	0
hsa-miR-5011-3p	0	0	0	0	0	0	0	0	0	0	0	0	0	0	0	0	0	0	0	0	0	0	0	0	0	0	0	0	0	0	0	0	0	0	0	0	0	0	0	0	0	0	0	0	0	0	0	0	0
hsa-miR-5586-5p	20	12	9	8	10	40	10	12	9	13	12	24	44	3	4	4	10	15	5	26	25	11	7	15	27	4	10	9	15	21	13	44	3	10	4	7	6	10	78	10	4	2	11	33	16	2	16	12	5
hsa-miR-606	0	0	0	0	0	0	0	0	0	0	0	0	0	0	0	0	0	0	0	0	0	0	0	0	0	0	0	0	0	0	0	0	0	0	0	0	0	0	0	0	0	0	0	0	0	0	0	0	0
hsa-miR-513b-3p	0	0	0	0	0	0	0	0	0	0	0	0	0	0	0	0	0	0	0	0	0	0	0	0	0	0	0	0	0	0	0	0	0	0	0	0	0	0	0	0	0	0	0	0	0	0	0	0	0
hsa-miR-3622b-3p	1	0	0	0	0	0	0	0	0	0	0	0	0	0	0	1	0	0	0	0	0	0	1	0	0	0	0	0	0	0	0	1	0	0	0	0	0	0	0	0	0	0	0	0	0	0	0	0	0
hsa-miR-4802-5p	0	0	0	0	0	1	0	0	0	2	0	0	1	0	0	0	0	1	0	2	0	1	0	0	0	0	1	2	0	1	1	0	0	0	0	0	0	0	0	0	0	0	0	0	0	0	1	1	0
hsa-miR-4522	0	0	0	0	0	0	0	0	0	1	0	0	0	0	1	0	0	1	0	0	0	0	0	3	0	0	0	1	0	0	0	4	0	0	0	0	1	0	0	0	0	0	0	0	3	0	2	1	0
hsa-miR-7112-3p	0	0	0	0	2	1	0	0	0	0	1	0	0	0	0	0	0	0	0	0	2	0	1	0	0	1	0	1	0	0	0	0	0	0	0	0	0	0	0	0	0	0	0	0	0	2	1	15	0
hsa-miR-1228-3p	0	1	2	3	7	2	4	5	2	1	1	4	2	2	0	3	2	4	1	10	3	0	2	4	1	0	6	1	0	3	1	9	0	1	0	3	6	0	2	0	1	3	4	7	12	4	4	1	5
hsa-miR-769-5p	97	108	91	88	106	116	29	138	54	179	37	104	66	175	50	66	78	160	89	90	104	86	65	74	152	39	105	105	63	162	93	86	53	112	34	215	135	104	41	44	66	106	55	142	89	50	96	183	55
hsa-miR-6856-5p	0	0	0	0	0	0	0	0	0	0	0	0	0	0	0	0	0	0	0	0	0	0	0	0	0	0	0	0	0	0	0	0	0	0	0	0	0	0	0	0	1	0	0	0	0	0	0	3	0
hsa-miR-760	3	0	1	4	7	4	0	1	0	5	0	2	2	8	0	3	3	5	4	3	2	3	4	2	3	0	2	3	0	5	3	3	2	7	0	5	4	6	0	0	4	12	1	0	11	2	2	2	1
hsa-miR-548d-5p	0	0	0	0	0	0	0	0	0	0	0	0	0	0	0	0	0	0	0	0	0	0	0	0	0	0	0	0	0	0	0	0	0	0	0	0	0	0	0	0	0	0	0	0	0	0	0	0	0
hsa-miR-93-3p	12	16	8	16	35	30	29	12	4	26	18	13	29	24	9	8	7	18	11	25	30	10	16	15	20	7	19	8	29	24	34	31	17	32	29	21	20	15	36	4	11	11	17	33	24	35	32	299	21
hsa-miR-4759	1	0	1	0	0	0	0	0	0	1	0	0	0	0	0	0	0	0	0	0	0	0	0	0	0	1	0	0	0	0	0	0	0	0	0	6	0	0	0	0	0	0	0	0	0	0	0	0	0
hsa-miR-6758-3p	1	0	0	0	1	0	1	0	0	0	0	0	0	0	0	0	2	0	3	0	0	0	0	0	0	0	0	0	0	0	0	0	0	0	0	2	0	0	1	0	0	0	0	0	0	0	0	1	0
hsa-miR-337-5p	7	7	2	0	2	2	0	2	0	1	0	1	0	1	0	0	1	0	6	0	1	0	3	0	1	3	0	1	2	0	4	0	0	0	1	5	2	1	0	0	1	0	0	0	0	0	0	2	0
hsa-miR-6871-5p	0	1	0	0	0	0	0	0	0	0	0	0	0	1	2	0	0	0	0	0	0	0	0	0	0	0	0	0	0	0	0	1	0	0	1	1	0	0	0	0	0	0	0	0	1	0	3	0	0
hsa-miR-6753-5p	0	0	0	0	0	0	0	0	0	0	0	0	0	0	0	0	0	1	0	0	0	0	0	0	0	0	0	0	0	0	0	0	0	0	0	0	0	0	0	0	0	0	0	0	1	0	0	0	0
hsa-miR-190a-3p	2	1	0	2	3	2	0	1	0	2	0	0	0	1	1	0	3	0	0	0	0	0	1	0	1	0	0	0	2	2	0	1	3	0	0	0	5	0	2	1	0	0	0	4	1	0	0	0	0
hsa-miR-4779	0	0	0	0	0	0	0	0	0	0	0	0	0	0	0	0	0	0	1	1	0	0	0	0	0	0	0	0	0	0	0	0	0	0	0	0	0	0	0	0	0	0	0	0	0	0	0	0	0
hsa-miR-6741-5p	0	0	0	0	0	0	0	0	0	0	0	0	0	0	0	0	0	0	0	0	0	0	0	0	0	0	0	0	0	0	0	1	0	0	0	0	0	0	0	0	0	0	0	0	0	0	0	0	0
hsa-miR-5702	2	0	0	0	0	0	0	0	0	0	0	0	0	0	0	0	0	0	0	0	0	0	0	0	0	0	0	0	0	0	0	0	0	0	0	0	0	0	0	0	0	0	0	0	0	1	0	0	0
hsa-miR-6771-3p	0	0	0	0	0	0	0	0	0	0	0	0	0	0	0	0	1	0	0	0	0	0	0	0	0	0	0	0	0	0	0	0	0	1	0	0	0	0	0	0	0	0	0	0	0	0	0	0	0
hsa-miR-4762-5p	0	0	0	1	1	0	0	1	1	2	0	1	0	0	1	0	0	0	1	1	0	0	0	1	2	0	2	1	1	0	0	1	0	0	0	2	0	1	1	1	1	1	1	0	1	0	1	0	0
hsa-miR-15b-3p	60	117	43	116	155	85	43	101	47	186	69	136	109	230	139	109	92	104	119	140	200	169	80	111	157	42	163	95	56	211	131	117	51	178	82	687	164	78	58	70	223	136	61	103	222	95	254	248	239
hsa-miR-4258	0	0	0	0	0	0	0	0	0	0	0	0	0	0	0	0	0	0	0	0	0	0	0	0	0	0	0	0	0	0	0	0	0	0	0	0	0	0	0	0	0	0	0	0	0	0	0	0	0
hsa-miR-6781-5p	0	0	0	0	0	0	0	0	0	0	0	0	0	0	0	0	0	0	0	0	0	0	0	0	0	0	0	0	0	0	0	0	0	0	0	0	0	0	0	0	0	0	0	0	0	0	0	0	0
hsa-miR-4426	0	0	0	0	0	0	0	0	0	0	0	0	0	0	0	0	0	0	0	0	0	0	0	0	1	1	0	0	0	0	0	0	0	0	0	1	0	0	0	0	0	0	0	0	0	0	0	0	0
hsa-miR-4427	0	0	0	0	0	0	0	0	0	0	0	0	0	0	0	0	0	0	0	0	0	0	0	0	0	0	0	0	0	0	0	0	0	1	0	0	0	0	0	0	0	0	0	0	0	0	0	0	0
hsa-miR-4772-3p	16	18	19	9	37	76	11	25	20	74	9	68	55	49	34	12	15	55	11	46	57	74	45	56	90	6	44	25	33	35	58	55	12	26	26	151	35	24	93	14	23	13	23	49	47	75	64	58	62
hsa-miR-10a-3p	2	5	2	3	11	2	3	0	8	37	1	1	0	6	1	1	3	12	2	0	2	1	0	12	1	3	10	3	1	2	2	1	1	18	5	3	2	3	0	0	1	11	0	3	6	0	1	2	1
hsa-miR-4714-5p	0	0	0	0	0	0	0	0	0	1	0	1	0	1	0	0	0	0	1	0	1	0	1	0	0	0	1	0	0	0	0	0	0	1	1	1	0	0	0	0	0	3	0	0	0	0	0	0	0
hsa-miR-655-5p	13	0	0	0	2	0	0	0	0	0	0	1	0	0	0	1	1	0	1	0	0	0	0	0	0	0	0	1	4	0	1	0	0	1	0	0	0	2	0	0	0	0	0	0	1	0	0	0	0
hsa-miR-4645-3p	2	0	0	1	2	0	0	1	0	2	1	1	1	0	0	0	1	4	0	0	0	1	1	0	0	0	0	0	0	0	1	0	1	1	1	0	0	0	0	0	0	0	1	2	1	0	4	3	0
hsa-miR-4781-5p	0	0	0	0	0	0	0	0	0	0	0	0	0	0	0	0	1	0	0	0	0	0	0	0	0	1	0	0	0	0	0	0	0	0	0	0	0	0	0	0	0	0	1	0	0	1	0	0	0
hsa-miR-18b-5p	2	4	0	3	7	7	2	0	1	2	2	4	4	1	3	1	3	0	9	2	12	2	0	0	0	0	0	4	1	4	2	1	0	1	0	13	3	3	1	1	5	1	2	0	4	5	3	2	2
hsa-miR-369-3p	1003	137	83	32	46	214	28	127	8	45	40	137	37	28	20	7	125	53	130	61	375	57	53	15	53	95	39	109	142	153	111	82	95	109	17	225	226	50	61	34	81	41	28	202	59	5	14	15	78
hsa-miR-8073	0	0	0	0	0	0	0	0	0	0	0	0	0	0	0	0	0	0	0	0	0	0	0	0	0	0	0	0	0	0	0	0	0	0	0	0	0	0	0	0	0	0	0	0	0	0	0	0	0
hsa-miR-4326	8	8	2	5	4	24	20	4	0	8	23	4	15	3	0	8	1	4	4	5	47	1	6	1	2	2	5	4	22	0	4	4	6	3	9	14	3	0	39	2	1	0	10	9	15	19	26	0	8
hsa-miR-6757-3p	0	0	0	0	0	0	0	1	0	0	0	0	0	0	0	0	0	0	0	0	1	0	0	0	0	0	0	0	1	0	0	0	0	0	0	0	0	0	0	0	0	0	0	0	0	0	0	0	0
hsa-miR-1260b	1	4	2	0	0	0	0	0	0	0	0	0	0	0	0	0	0	3	2	0	0	0	0	2	1	1	1	1	0	0	0	0	1	1	0	3	1	1	0	2	0	0	0	0	1	1	3	0	0
hsa-miR-548l	0	0	0	0	1	1	0	1	0	0	0	0	0	0	0	2	0	0	1	1	3	0	0	0	0	0	1	1	0	0	0	0	0	1	1	1	0	0	1	1	0	1	0	0	0	0	2	0	1
hsa-miR-1914-3p	0	0	1	0	0	0	0	0	0	0	0	0	0	0	0	0	0	0	0	0	0	0	0	0	0	0	0	0	0	0	0	0	0	0	0	0	0	0	0	0	0	0	0	0	0	0	1	2	0
hsa-miR-6866-3p	0	1	0	0	0	0	0	0	0	0	0	0	0	0	0	0	0	0	0	0	0	0	0	0	0	0	0	0	0	0	0	0	0	0	0	0	0	0	0	0	0	0	0	0	0	0	0	0	0
hsa-miR-5682	0	0	0	0	0	0	0	0	0	0	0	0	0	0	0	0	1	0	0	0	0	0	0	0	0	0	0	0	0	0	0	0	0	0	0	0	0	0	0	0	0	0	0	0	0	0	0	0	0
hsa-miR-6827-5p	0	0	0	0	0	0	0	1	0	0	0	0	0	0	0	0	0	0	0	0	1	0	0	0	0	0	1	1	1	1	0	0	0	1	0	0	0	0	0	0	0	0	0	2	0	1	0	0	0
hsa-miR-6738-3p	1	0	0	0	0	0	0	0	0	0	0	0	0	0	0	0	0	0	0	0	1	0	0	0	0	0	0	0	2	0	0	2	0	0	0	0	0	0	0	0	1	0	0	0	0	0	1	0	0
hsa-miR-1251-3p	0	0	0	0	0	0	1	0	0	0	0	0	0	0	0	0	0	0	0	0	0	0	0	0	0	0	0	0	1	5	2	0	0	0	0	0	1	0	0	0	1	0	0	0	0	0	0	0	0
hsa-miR-548g-3p	0	0	0	0	0	0	0	0	0	0	0	0	0	0	0	0	0	0	0	0	0	0	0	0	0	0	0	0	0	0	0	0	0	0	0	0	0	0	0	0	0	0	0	0	0	0	0	0	0
hsa-miR-6780b-5p	0	0	0	0	0	0	0	0	0	0	0	0	0	0	0	0	0	0	0	0	0	0	0	0	0	0	0	0	0	0	0	0	0	0	0	0	0	0	0	0	0	0	0	0	0	0	0	0	0
hsa-miR-590-3p	31	38	14	20	14	36	18	20	19	49	9	43	26	24	11	15	39	27	13	21	37	49	16	28	37	20	28	43	18	33	22	50	23	32	8	46	31	29	22	27	17	19	17	27	21	10	29	47	28
hsa-miR-6719-3p	0	0	0	0	0	0	0	0	0	0	0	0	0	0	0	0	0	0	0	0	0	0	0	0	0	0	0	0	0	0	0	0	0	0	0	0	0	0	0	0	0	0	0	0	0	0	0	0	0
hsa-miR-22-3p	1731891	251173	699250	356908	777166	1454781	397162	560400	121353	530081	395380	650446	474607	428557	166688	310691	260015	557732	1338970	539808	2602921	324980	376074	946820	534863	677895	578928	355932	1160703	823361	694234	638219	329719	542111	500147	1195904	388772	339436	710573	97983	186356	457285	382986	577189	542222	385789	503741	450845	342088
hsa-miR-3714	0	0	0	0	0	0	0	1	0	0	0	0	0	0	0	0	0	0	0	0	0	0	0	0	0	0	0	0	0	0	0	0	0	0	0	0	0	0	0	0	0	0	0	0	0	0	0	0	0
hsa-miR-5689	0	0	0	0	0	0	0	0	0	0	0	0	0	0	0	0	0	0	0	0	0	0	0	0	0	0	0	0	0	0	0	0	0	0	0	0	0	0	0	0	0	0	0	0	0	0	0	0	0
hsa-miR-6132	0	0	0	0	0	0	0	0	0	0	0	0	0	0	0	0	0	0	0	0	0	0	0	0	0	0	0	0	0	0	1	0	0	0	0	0	0	0	0	0	0	0	0	0	0	0	0	0	0
hsa-miR-494-3p	33	11	13	7	9	23	15	7	3	3	14	10	7	9	2	1	11	14	25	6	49	10	7	5	1	11	3	8	19	16	5	15	2	12	7	40	12	8	47	1	12	10	6	25	16	0	1	7	12
hsa-miR-449b-3p	0	0	0	1	1	0	45	0	2	84	0	0	0	0	0	0	0	0	0	1	0	0	0	1	0	0	1	0	0	0	0	0	0	0	0	0	0	0	0	0	0	0	0	0	0	0	0	0	0
hsa-miR-1-5p	20	0	11	0	3	59	0	1	0	0	6	10	1	0	0	0	0	0	28	6	100	1	13	4	3	35	0	5	78	26	7	0	0	1	4	43	0	0	30	0	3	0	1	2	1	0	0	5	0
hsa-miR-32-5p	263	405	139	115	189	232	98	192	131	405	140	292	264	215	124	87	275	310	128	251	249	285	189	182	254	36	171	252	97	382	132	247	247	333	32	616	304	235	101	134	345	197	106	343	149	51	143	280	290
hsa-miR-4443	23	15	2	3	0	4	0	3	0	0	0	7	4	4	0	2	10	1	17	1	5	3	12	4	1	0	1	9	0	2	0	8	9	2	2	16	12	5	0	1	6	3	2	11	26	3	5	3	7
hsa-miR-3690	0	0	2	0	0	1	5	3	0	1	0	4	1	5	5	3	0	1	1	1	1	0	2	2	11	0	2	1	1	18	1	12	0	8	0	2	5	0	4	1	0	0	4	0	5	0	1	2	0
hsa-miR-758-3p	222	100	88	34	94	154	30	102	10	54	43	118	37	51	32	23	60	40	126	71	212	65	18	21	55	69	74	59	54	108	62	130	43	109	28	265	158	38	122	19	49	52	28	181	144	12	25	11	115
hsa-miR-3189-5p	0	0	0	0	0	0	0	0	0	0	0	0	0	0	0	0	0	0	0	0	0	0	0	0	0	0	0	0	0	0	0	0	0	0	0	0	0	0	0	0	0	0	0	0	0	0	0	0	0
hsa-miR-4683	0	0	0	0	0	2	0	0	0	0	0	0	1	0	0	0	0	0	2	0	0	1	1	1	0	2	0	1	1	0	1	1	2	0	0	0	1	0	1	1	0	0	0	5	0	0	0	0	0
hsa-miR-4647	0	0	0	0	0	0	0	0	0	1	1	1	0	2	0	0	2	0	0	0	0	0	0	0	0	0	0	1	0	0	0	0	1	0	0	0	2	0	0	0	0	1	0	0	2	0	0	0	0
hsa-miR-3606-3p	0	0	0	0	0	0	0	0	0	0	0	0	0	0	0	0	0	0	0	0	0	0	0	0	0	0	0	0	0	0	0	0	0	0	0	0	0	0	0	0	0	0	0	0	0	0	0	0	0
hsa-miR-615-5p	0	0	0	0	0	0	0	0	0	0	0	0	0	0	0	0	0	0	0	0	0	1	0	0	0	0	0	0	0	0	0	0	0	0	0	0	0	0	0	0	0	0	0	2	0	0	1	0	0
hsa-miR-7107-3p	0	0	0	0	0	0	0	0	0	0	0	0	0	0	0	0	0	0	0	0	0	0	0	0	0	0	0	0	0	0	0	0	0	0	0	0	0	0	0	0	0	0	0	0	0	0	0	0	0
hsa-miR-4257	0	0	0	0	0	0	0	0	0	0	0	0	0	0	0	0	0	0	0	0	0	0	0	0	0	0	0	0	0	0	0	0	0	0	0	0	0	0	0	0	0	0	0	0	0	0	0	0	0
hsa-miR-573	0	0	0	0	1	3	0	0	0	0	0	0	13	0	0	2	0	1	0	0	5	2	0	0	0	0	1	0	0	0	1	0	0	0	0	0	0	1	1	0	0	0	1	0	0	8	1	4	4
hsa-miR-6511b-3p	9	8	7	3	12	9	6	6	0	13	19	2	1	7	4	2	0	4	13	5	15	5	9	7	9	13	6	2	17	7	6	9	8	5	18	15	5	6	12	1	2	6	6	2	7	9	7	20	2
hsa-miR-331-3p	75	47	37	43	191	52	20	85	20	69	14	29	55	41	40	44	60	48	70	50	89	29	73	68	55	41	48	67	30	74	66	104	47	58	58	121	48	84	17	19	59	50	43	57	172	103	100	77	113
hsa-miR-4673	0	0	0	0	0	0	0	0	0	0	0	0	0	1	2	0	0	1	0	0	1	0	0	0	0	0	0	0	0	0	0	1	0	0	0	0	0	0	0	0	0	0	2	0	0	0	0	0	0
hsa-miR-6881-5p	0	0	0	0	0	0	0	0	0	0	0	0	0	0	1	0	0	0	0	0	0	0	0	0	0	0	0	0	0	0	0	0	0	0	0	0	0	0	0	0	0	0	0	0	0	0	0	0	0
hsa-miR-4708-5p	0	0	0	0	0	0	0	1	0	0	0	0	0	0	0	0	0	0	0	0	0	0	0	0	0	0	0	0	0	0	0	0	0	0	0	0	0	0	0	0	0	0	0	2	0	0	0	0	0
hsa-miR-519b-3p	1	0	0	0	0	0	0	0	1	0	0	0	3	0	0	0	0	0	0	1	3	0	0	0	0	0	1	0	0	0	0	0	0	0	0	0	0	0	0	0	0	0	0	0	0	0	0	3	0
hsa-miR-5588-3p	0	0	2	1	0	0	0	0	2	1	2	4	0	0	1	0	1	0	3	0	0	2	1	0	0	0	1	0	0	1	0	0	0	0	0	1	1	0	1	0	0	0	0	0	0	0	2	0	0
hsa-miR-4662b	0	0	0	0	0	0	0	0	0	0	0	0	0	0	0	0	0	0	0	0	0	0	0	0	0	0	0	1	0	0	0	0	0	1	0	0	0	0	0	0	0	0	0	1	0	0	0	0	0
hsa-miR-4487	0	0	0	0	0	0	0	0	0	0	0	0	0	0	0	0	1	0	0	0	0	0	1	0	0	0	0	0	0	0	1	0	0	0	0	0	0	0	0	0	0	0	0	0	1	0	0	0	0
hsa-miR-5585-5p	0	0	0	0	0	0	0	0	0	0	0	0	0	0	0	0	0	0	0	0	0	0	0	0	0	0	0	0	0	0	0	1	0	0	0	0	0	0	0	0	0	0	0	0	0	0	0	0	0
hsa-miR-6866-5p	0	0	0	0	0	0	0	0	0	0	0	0	0	0	0	0	0	0	0	0	0	0	0	0	0	0	0	0	0	0	0	0	0	0	0	0	0	0	0	0	0	0	0	0	0	0	0	0	0
hsa-miR-126-5p	4385	1079	1407	1038	1580	3486	472	1797	556	1474	1072	1068	1129	2231	856	947	672	1867	2226	2787	2780	1459	1957	1847	2053	1449	2727	2213	1429	2996	1434	1384	730	1806	892	7716	1100	1711	1252	386	864	1003	1149	1973	554	815	741	861	566
hsa-miR-653-3p	10	1	1	2	2	7	0	0	1	1	1	5	1	3	1	4	1	2	7	5	7	0	1	12	1	4	1	6	6	10	2	1	1	2	1	10	0	0	0	0	0	1	1	7	0	0	0	3	1
hsa-miR-4752	0	0	1	0	0	0	0	0	0	0	0	0	0	0	0	0	0	0	0	0	1	0	0	0	0	0	0	0	0	0	0	0	0	0	0	2	0	0	0	0	0	0	0	0	0	0	0	2	0
hsa-miR-2467-5p	0	0	0	0	0	1	0	0	0	0	0	0	0	0	0	0	0	0	0	0	0	0	0	0	0	0	0	0	0	0	0	0	0	0	0	0	0	0	0	0	0	0	0	0	0	0	0	0	0
hsa-miR-548ar-3p	0	1	0	1	0	0	0	0	0	0	0	0	0	1	0	0	0	0	0	0	0	0	1	0	0	0	0	0	0	0	0	0	0	0	0	2	0	4	0	0	0	0	0	0	0	0	0	1	0
hsa-miR-663a	0	0	0	0	0	0	0	0	0	0	0	0	0	0	0	0	0	0	0	0	0	0	0	0	0	0	0	0	0	0	0	0	0	0	0	0	0	0	0	0	0	0	0	0	0	0	0	0	0
hsa-miR-7849-3p	0	0	0	0	0	0	0	0	0	0	1	0	0	0	0	0	0	0	0	0	0	0	0	0	0	0	0	0	1	0	0	0	0	0	0	0	0	1	0	0	0	0	0	0	0	0	0	0	0
hsa-miR-6743-3p	0	0	0	0	0	0	0	0	0	0	0	1	0	0	0	0	0	0	0	0	0	0	0	0	0	0	0	1	0	0	0	0	0	0	1	0	0	0	0	0	0	0	0	0	0	1	0	1	0
hsa-miR-7157-5p	0	0	0	0	0	0	0	0	0	0	0	0	0	0	0	0	0	0	0	0	0	0	0	0	0	0	0	0	0	0	0	0	0	0	0	0	0	0	0	0	0	0	0	0	0	0	0	0	0
hsa-miR-4728-3p	5	8	3	1	5	0	8	0	1	8	4	0	1	2	1	0	3	2	3	0	9	0	4	1	1	0	1	4	5	0	3	4	4	2	7	7	3	1	3	2	2	2	2	0	11	4	4	9	1
hsa-miR-331-5p	17	11	11	11	18	13	7	6	8	14	7	5	20	12	11	9	10	19	15	12	15	20	16	15	5	6	18	9	16	16	13	17	7	8	8	20	15	17	5	2	11	17	10	13	18	17	14	25	18
hsa-miR-3074-3p	0	0	0	0	0	0	0	0	0	1	0	0	0	0	0	0	0	0	0	0	1	0	0	1	0	0	0	0	0	1	0	0	0	1	0	1	0	0	1	0	1	0	0	0	0	1	0	0	0
hsa-miR-4663	0	0	0	0	0	0	0	0	0	0	0	0	0	0	0	0	0	0	0	0	0	0	0	0	0	0	0	0	0	0	0	0	0	0	0	0	0	0	0	0	0	0	0	0	0	0	0	0	0
hsa-miR-483-3p	64	5	12	1	6	12	1	10	1	2	5	4	8	5	0	0	1	2	37	7	19	7	6	5	2	13	5	11	13	8	4	1	2	7	11	26	3	6	11	0	3	3	4	1	11	12	2	29	10
hsa-miR-105-5p	3	3	2	4	2	102	4	0	2	1	7	0	9	10	3	0	1	0	14	1	2	1	4	3	12	0	4	11	42	24	7	2	1	8	8	4	1	11	0	0	0	4	0	1	494	913	0	4118	63
hsa-miR-23a-5p	4	3	3	6	42	27	4	26	3	17	3	3	14	5	3	8	2	11	7	50	42	0	17	15	17	10	23	9	22	7	24	20	9	4	14	12	7	26	13	1	5	2	27	12	19	37	21	81	15
hsa-miR-4777-5p	0	0	0	0	0	0	0	0	0	0	0	0	0	0	0	0	0	0	0	0	0	0	0	0	0	0	0	0	0	0	0	0	0	0	0	0	0	0	0	0	0	0	0	0	0	0	0	0	0
hsa-miR-139-3p	1112	233	392	292	98	173	46	219	157	257	125	366	77	699	208	358	62	360	1167	694	250	426	258	503	373	153	575	267	249	752	136	168	157	368	121	1671	222	281	145	75	164	361	75	776	95	41	78	36	41
hsa-miR-769-3p	7	5	1	7	2	11	6	2	2	17	5	3	3	5	4	4	2	3	3	5	6	3	5	1	7	2	10	6	7	11	3	3	2	10	4	6	2	2	4	3	7	5	3	6	10	2	3	33	6
hsa-miR-4435	0	0	0	0	0	0	0	0	0	0	0	0	0	0	0	0	0	1	2	0	0	0	1	2	0	0	0	0	0	0	0	0	0	0	0	0	0	0	0	0	1	0	0	1	2	0	4	0	0
hsa-miR-450a-2-3p	0	0	0	0	0	0	0	0	0	0	0	0	0	0	0	0	0	0	0	0	0	0	0	0	0	0	0	0	1	1	0	0	0	0	0	0	2	0	0	0	0	0	0	0	0	0	0	0	0
hsa-miR-6735-5p	0	0	0	0	0	1	0	1	0	0	2	0	0	1	0	0	0	1	0	0	0	0	0	0	0	0	0	1	1	1	0	0	0	1	0	1	0	0	1	0	0	0	0	0	0	1	0	13	0
hsa-miR-4798-3p	0	0	0	0	0	0	0	0	0	0	0	0	0	0	0	0	0	0	0	0	0	0	0	0	0	0	0	0	0	0	0	0	0	0	0	0	0	0	0	0	0	0	0	0	0	0	0	0	0
hsa-miR-744-3p	27	14	22	20	80	53	14	53	11	25	29	16	20	41	47	46	16	32	17	41	19	17	41	32	48	14	60	63	19	40	71	61	21	47	40	33	12	71	12	5	49	39	51	31	47	65	67	100	31
hsa-miR-4676-3p	0	0	0	0	1	0	0	0	0	0	0	1	0	1	0	0	1	0	0	0	0	0	0	0	0	0	0	1	1	0	1	1	0	0	0	0	1	0	0	0	0	0	0	0	0	1	0	0	1
hsa-miR-3183	0	0	0	0	0	0	0	0	0	0	0	0	1	1	0	0	0	2	1	0	0	0	1	0	1	1	0	0	0	0	0	0	1	0	1	0	0	0	0	0	0	1	0	0	0	0	0	1	0
hsa-miR-6845-3p	0	0	0	0	0	0	0	0	0	0	0	0	0	0	0	0	0	0	0	0	0	0	0	0	0	0	0	0	0	0	0	0	0	0	0	0	0	0	0	0	0	0	0	0	0	0	0	0	0
hsa-miR-4684-3p	0	0	0	0	0	0	0	0	0	0	0	0	0	1	0	0	0	0	0	0	0	0	0	0	1	0	0	0	0	0	0	0	0	0	0	0	1	0	0	0	0	0	0	0	0	0	0	0	0
hsa-miR-4755-3p	0	0	1	0	0	0	0	0	0	2	0	1	0	0	0	0	2	1	0	0	0	0	0	1	3	0	0	2	0	3	0	1	0	0	0	1	1	0	0	0	0	1	2	0	0	0	2	1	1
hsa-miR-4710	0	1	0	0	0	0	0	0	0	0	0	0	0	0	0	0	0	0	0	0	0	0	1	0	0	0	0	0	0	0	0	0	0	0	0	0	0	0	0	0	0	0	0	0	0	0	0	0	1
hsa-miR-549a-3p	0	0	0	0	0	0	0	2	1	2	0	0	2	0	0	0	0	1	0	0	0	0	0	0	1	0	0	1	0	0	0	0	0	1	0	0	1	0	2	0	0	1	0	5	1	2	1	0	0
hsa-miR-4664-5p	0	0	0	1	1	0	0	1	0	0	0	0	0	0	0	0	0	2	0	1	0	0	1	2	0	0	0	1	0	0	2	0	0	0	0	0	0	0	0	0	0	0	0	0	1	0	0	2	0
hsa-miR-4437	0	0	0	0	0	0	0	0	0	0	0	0	0	0	0	0	0	0	0	0	0	0	0	0	0	0	0	0	0	0	0	0	0	0	0	0	0	0	0	0	0	0	0	0	0	0	0	0	0
hsa-miR-362-3p	33	28	12	19	47	41	40	22	8	73	12	22	41	19	5	4	18	17	19	33	45	17	18	7	19	9	13	11	17	33	19	28	21	20	13	30	24	8	22	5	9	15	16	60	14	2	4	29	12
hsa-miR-221-3p	1110	2421	1108	1558	1477	3003	616	2218	822	2830	964	1451	2342	1993	711	1104	1520	4286	636	1738	1669	1532	1234	2401	2321	544	1530	2201	632	1834	1750	1255	1082	2390	787	3159	1879	2359	1025	1120	2017	2238	2002	1559	3078	1755	2133	3302	2820
hsa-miR-378d	218	9	45	5	14	35	1	12	2	20	0	27	1	6	2	4	11	3	154	15	128	3	21	103	26	46	3	19	47	93	42	8	9	5	5	136	18	17	4	0	9	4	3	5	9	0	7	3	10
hsa-miR-6791-3p	0	0	0	0	0	0	0	0	0	0	1	0	0	0	0	0	0	0	0	0	0	0	0	0	0	0	0	0	0	0	0	0	0	0	0	1	1	0	0	0	0	0	0	0	0	0	0	0	0
hsa-miR-4749-3p	0	0	0	0	0	0	0	0	0	0	0	0	0	0	0	0	0	0	0	0	0	0	0	0	0	0	0	0	0	0	0	0	0	0	0	0	0	0	0	0	0	0	0	0	0	0	0	0	0
hsa-miR-1301-3p	21	8	9	9	17	20	26	4	2	27	17	11	16	3	2	6	13	11	14	13	35	6	6	11	3	10	11	4	24	12	2	35	5	12	13	20	12	7	25	2	4	4	7	15	47	24	18	149	31
hsa-miR-3144-3p	1	0	0	0	0	0	0	0	0	2	0	0	1	0	0	1	0	0	0	0	0	1	0	0	0	0	0	0	0	0	0	0	0	1	0	0	0	0	0	2	1	0	0	1	3	1	0	3	11
hsa-miR-4747-5p	0	0	0	0	0	0	0	0	0	0	0	0	1	0	0	0	0	0	0	0	0	0	0	0	0	0	0	0	0	0	0	0	0	0	0	0	0	0	0	0	0	0	0	0	0	0	1	0	0
hsa-miR-4796-5p	2	1	0	2	1	0	3	0	0	0	0	0	0	0	0	0	0	0	1	0	0	0	2	0	1	0	0	0	1	0	0	0	1	0	2	3	0	0	0	1	0	0	0	0	0	0	0	0	1
hsa-miR-6738-5p	0	0	0	0	0	0	0	0	0	0	0	0	0	0	0	0	0	0	0	0	0	0	0	0	0	0	0	0	0	0	0	0	0	0	0	0	0	0	0	0	0	0	0	0	0	0	0	0	0
hsa-miR-3616-5p	0	0	0	0	2	0	0	0	0	0	0	0	0	0	0	0	0	0	0	0	0	0	0	0	0	0	0	0	0	0	0	1	0	0	0	0	1	0	0	0	0	0	0	0	0	0	0	0	0
hsa-miR-3913-5p	14	13	10	8	4	12	8	12	3	19	7	15	5	21	2	3	6	9	14	13	24	21	5	8	8	3	14	6	4	9	7	31	6	10	6	30	13	13	6	9	9	9	1	13	15	5	10	11	3
hsa-miR-127-3p	135353	10014	17062	4745	4724	6461	1381	9119	1136	4366	3120	18034	2396	4758	1933	1858	6255	6998	30645	5843	34178	6274	6972	4480	5268	6329	4923	7156	7679	11325	8280	12044	6698	9100	1865	27952	21912	8160	4711	1607	4096	5846	1627	13227	10820	377	2012	581	3378
hsa-miR-4708-3p	0	0	0	0	0	0	0	0	0	0	0	0	0	0	0	0	0	0	1	0	0	0	0	0	1	0	2	0	1	0	1	0	1	0	0	2	0	0	0	0	0	0	0	0	0	0	0	0	0
hsa-miR-219a-5p	4	2	1	3	2	8	6	3	0	8	8	5	4	0	2	4	2	1	1	2	8	2	1	0	3	24	4	2	4	15	5	2	2	6	0	1	4	7	5	1	1	2	10	2	2	5	0	24	4
hsa-miR-651-5p	29	14	16	10	26	40	11	25	3	34	13	7	24	24	3	11	7	13	10	8	34	13	10	8	28	15	27	12	27	21	29	14	9	17	9	20	7	20	11	7	6	16	35	15	9	18	20	85	27
hsa-miR-4687-5p	0	0	0	1	0	0	0	1	0	0	0	0	0	0	0	0	0	0	0	0	0	0	0	1	0	0	0	0	0	0	0	0	0	0	1	0	0	0	0	0	0	0	0	0	1	0	0	0	0
hsa-miR-517c-3p	1	0	0	0	0	2	1	2	0	1	0	0	0	0	0	0	0	2	0	0	0	0	1	0	1	0	0	0	0	0	0	0	1	0	1	0	0	0	0	0	0	1	0	0	0	0	0	2	1
hsa-miR-511-3p	5	3	3	0	3	10	3	7	3	5	6	4	4	4	2	1	6	10	1	7	4	5	5	2	7	0	12	3	3	3	5	4	4	2	2	12	7	4	5	4	1	4	8	15	10	1	5	7	9
hsa-miR-3154	1	0	1	2	1	0	2	0	0	0	0	0	0	1	0	0	0	1	2	3	0	1	1	1	1	0	1	0	0	2	0	0	0	1	0	1	5	0	1	0	0	2	1	0	1	1	0	0	2
hsa-miR-510-3p	0	0	0	0	0	0	0	0	0	0	0	0	0	0	0	0	0	0	0	0	0	0	0	0	0	0	0	0	0	0	0	0	0	0	0	0	0	0	0	0	0	0	0	0	0	0	0	0	0
hsa-miR-609	0	0	0	0	0	0	0	0	0	0	0	0	0	0	0	0	0	0	0	0	0	0	0	0	0	0	0	0	0	0	0	0	0	0	0	0	0	0	0	0	0	0	0	0	0	0	0	0	0
hsa-miR-374b-3p	15	12	5	7	5	12	3	10	2	11	7	9	6	6	2	6	4	15	12	11	13	10	7	6	7	2	10	13	11	12	3	9	1	13	4	17	8	4	16	6	2	13	4	19	14	4	6	20	9
hsa-miR-4506	0	0	0	1	0	0	0	0	0	0	0	0	0	0	0	0	0	0	1	0	0	0	0	0	0	0	0	0	0	0	0	0	0	0	0	0	0	0	0	0	0	0	0	0	0	0	0	0	0
hsa-miR-6739-3p	0	0	2	0	0	0	0	0	0	0	0	0	0	0	0	0	0	0	0	0	0	1	0	0	0	0	0	0	1	0	0	0	0	0	0	0	0	0	0	0	0	0	0	0	0	0	0	2	0
hsa-miR-369-5p	560	73	59	21	56	118	35	43	22	32	39	122	20	20	14	7	79	39	116	33	283	51	30	17	22	46	21	64	36	69	48	55	20	60	29	209	234	46	66	22	44	48	26	105	48	4	2	14	15
hsa-miR-4803	0	0	0	0	0	0	0	0	0	0	0	0	0	0	0	0	0	0	0	0	0	0	0	0	0	0	0	0	0	0	0	0	0	0	0	0	0	0	0	0	0	0	0	0	0	0	0	0	0
hsa-miR-4420	0	0	0	0	0	0	0	0	0	0	0	0	1	0	0	0	0	0	0	0	0	0	0	0	0	0	0	0	0	0	0	0	0	0	0	0	0	0	1	0	0	0	0	0	0	0	0	0	0
hsa-miR-520c-3p	1	0	0	0	0	5	0	1	0	0	0	1	0	0	0	0	0	0	0	1	4	0	0	0	1	0	0	0	0	0	0	0	0	0	0	1	0	0	3	0	0	1	0	2	0	0	1	9	2
hsa-miR-515-3p	2	0	0	0	0	0	1	0	0	1	0	0	0	0	0	0	0	0	0	0	3	0	0	0	0	0	2	0	1	0	1	1	0	2	0	2	0	0	2	0	0	0	0	0	0	1	0	0	0
hsa-miR-1909-3p	0	0	0	0	0	0	0	0	0	0	0	0	0	0	0	0	0	0	0	0	0	0	0	0	0	0	0	0	0	0	0	0	0	0	0	0	0	0	0	0	0	0	0	0	0	0	0	0	0
hsa-miR-182-3p	0	1	0	0	2	0	0	0	0	1	0	0	0	1	0	0	1	0	0	0	0	1	1	0	0	0	1	0	0	0	0	1	0	0	0	0	0	0	0	0	1	0	0	0	0	0	0	0	0
hsa-miR-3161	0	0	0	1	2	0	0	0	0	1	0	0	0	0	0	0	0	0	0	0	0	0	0	0	0	0	0	0	0	0	2	2	3	0	0	0	0	1	0	0	0	0	0	0	4	8	0	0	0
hsa-miR-302c-3p	0	0	0	0	0	0	0	0	0	0	0	0	0	0	0	0	0	0	0	0	0	0	0	0	0	0	0	0	0	0	0	0	0	0	0	0	0	0	0	0	0	0	0	0	0	0	0	0	0
hsa-miR-6847-3p	0	0	0	0	0	0	0	1	0	0	0	0	0	0	0	0	0	0	0	0	0	0	0	0	0	0	0	0	0	0	0	0	0	0	0	0	0	0	0	0	0	0	0	0	0	0	0	0	0
hsa-miR-574-3p	583	625	320	310	519	251	564	161	49	572	274	208	137	145	126	94	366	191	348	327	326	155	246	185	191	255	211	249	198	288	187	758	1557	412	377	743	322	293	245	42	203	204	165	308	236	167	171	584	133
hsa-miR-23c	1	2	9	4	0	1	1	0	1	1	0	6	0	15	3	7	0	19	9	0	0	0	2	2	2	0	1	1	0	1	0	12	0	1	1	0	0	0	2	0	0	1	0	2	5	0	0	2	0
hsa-miR-377-5p	648	105	56	13	32	33	32	27	7	29	25	45	19	13	6	5	24	20	118	23	279	23	40	8	28	125	21	33	76	101	39	32	27	36	11	107	111	14	33	4	18	24	7	49	36	2	2	8	17
hsa-miR-7151-5p	2	1	1	0	1	2	0	0	0	0	0	0	0	0	0	0	0	0	3	0	2	0	0	2	1	2	0	0	10	1	0	0	1	0	0	0	1	0	0	0	0	1	0	0	0	0	0	0	0
hsa-miR-3679-5p	0	0	0	0	0	0	0	0	0	1	0	0	1	1	0	0	0	0	0	0	1	0	0	0	0	0	0	0	0	0	0	0	1	0	0	0	0	0	0	0	0	0	0	1	0	0	0	0	3
hsa-miR-144-5p	885	591	235	704	1123	1294	82	178	254	312	8029	3105	1232	3226	1041	536	331	735	4154	2061	12882	2533	389	1049	367	721	988	546	2281	5271	2387	1065	252	1270	245	15606	2194	326	239	256	1938	408	140	1229	83	1084	1550	3450	577
hsa-miR-5196-3p	0	0	0	0	0	0	0	0	0	0	0	0	0	0	0	0	0	0	0	0	0	0	0	0	0	0	0	0	0	0	0	0	0	0	0	0	0	0	1	0	0	0	0	0	0	0	0	0	0
hsa-miR-603	0	0	0	0	0	0	0	0	0	0	1	0	0	0	0	0	0	0	0	0	0	0	0	0	0	0	0	0	0	0	0	0	0	0	0	0	0	0	0	0	0	0	0	0	0	1	0	0	0
hsa-miR-6515-3p	0	0	0	0	1	0	1	0	0	0	0	0	0	0	0	0	2	0	1	0	0	0	0	0	0	0	0	0	0	1	0	0	0	0	0	0	0	0	0	0	0	0	0	0	0	0	0	0	1
hsa-miR-6504-5p	0	0	0	2	0	0	0	0	0	0	0	0	0	0	0	0	0	0	1	1	0	0	0	0	1	0	2	0	1	0	1	0	0	0	2	1	0	0	0	0	0	0	1	2	0	0	0	0	0
hsa-miR-3655	0	0	0	0	0	1	0	0	0	0	0	0	0	1	1	1	0	0	0	0	0	0	2	3	0	0	0	0	0	0	0	0	1	0	0	0	0	0	1	0	0	0	0	0	1	0	0	0	0
hsa-miR-3158-5p	0	0	2	3	0	1	0	0	0	0	1	0	0	0	0	2	0	1	0	1	0	0	1	0	3	0	0	0	0	1	0	2	0	1	0	0	0	0	0	0	1	0	0	0	0	1	0	0	0
hsa-miR-204-3p	0	0	0	0	1	1	0	0	0	0	1	0	0	0	1	0	0	0	1	0	0	0	0	0	0	1	0	1	0	1	0	0	0	1	0	2	0	0	0	0	0	2	0	0	0	0	0	0	0
hsa-miR-3145-5p	0	0	0	0	0	0	0	0	0	0	0	0	0	0	0	0	0	0	0	0	0	0	0	0	0	0	0	0	0	0	0	0	0	0	0	0	0	0	0	0	0	0	0	0	1	0	0	2	0
hsa-miR-6797-3p	0	0	0	0	1	0	0	1	0	0	0	1	0	0	0	1	0	0	1	0	0	0	0	0	0	0	1	2	1	0	0	0	0	1	0	0	0	1	0	1	0	1	0	1	2	1	1	2	1
hsa-miR-1181	0	1	0	0	0	1	0	2	0	1	0	0	0	0	0	1	0	0	2	0	3	1	1	0	0	0	0	0	0	1	0	0	0	0	0	1	0	2	0	0	0	0	0	1	0	0	2	0	1
hsa-miR-135a-5p	16	20	25	22	8	12	35	19	0	28	31	4	8	8	0	0	27	0	3	3	32	27	18	1	24	0	0	29	141	206	54	11	32	1	13	4	19	28	2	1	5	4	11	3	0	1	4	0	0
hsa-miR-3137	0	0	0	0	0	1	0	0	0	0	0	0	0	0	0	1	0	1	0	0	0	0	1	1	0	0	0	0	0	0	0	0	0	0	0	0	0	1	0	0	0	0	0	0	1	1	0	2	1
hsa-miR-379-3p	358	48	18	3	5	8	3	11	3	8	2	34	1	3	4	0	14	7	52	14	27	19	6	5	11	11	7	10	10	35	15	13	14	24	1	91	54	10	9	4	15	12	2	54	23	0	3	0	15
hsa-miR-6816-3p	0	0	0	0	0	0	0	0	0	0	0	0	0	0	0	0	0	1	0	0	0	1	0	0	0	0	0	0	0	0	0	0	0	0	0	0	0	0	0	0	0	0	0	0	0	0	0	1	0
hsa-miR-6763-3p	0	0	0	0	0	0	0	0	0	0	0	0	0	0	0	0	0	0	0	0	0	0	0	0	0	0	0	0	0	0	0	0	0	0	0	0	0	0	0	0	0	0	0	0	0	0	0	0	0
hsa-miR-4746-3p	0	0	0	0	0	0	0	0	0	0	0	0	0	0	0	0	0	0	0	0	0	0	0	0	0	0	0	0	0	0	0	0	0	0	0	0	0	0	0	0	0	0	0	0	0	0	0	0	0
hsa-miR-4524b-5p	0	0	0	0	0	0	0	0	0	0	0	1	0	0	0	0	0	0	0	0	0	0	0	0	0	0	0	0	0	0	0	0	0	0	0	0	0	0	0	0	0	0	0	0	0	0	0	0	0
hsa-miR-522-3p	0	0	0	1	0	0	0	0	0	1	0	0	0	0	0	0	0	1	0	0	1	0	0	0	2	0	0	0	0	0	0	0	1	1	0	0	0	2	3	0	1	0	0	0	2	0	1	4	1
hsa-miR-1185-1-3p	10	2	1	1	1	3	1	4	0	0	1	1	0	3	0	0	1	2	4	0	2	3	0	2	0	0	1	2	1	1	0	0	0	1	0	4	4	3	1	1	1	1	3	4	4	1	1	0	4
hsa-miR-4704-3p	0	0	0	0	0	0	0	0	0	0	0	0	0	0	0	0	0	0	0	0	0	0	0	0	0	0	0	0	0	0	0	0	0	0	0	0	0	0	0	0	0	0	0	0	0	0	0	0	0
hsa-miR-6076	0	0	0	0	0	0	0	0	0	0	0	0	0	0	0	0	0	0	1	0	0	0	0	0	0	0	0	0	0	0	0	0	0	0	0	0	0	0	0	0	0	0	0	0	0	0	0	0	0
hsa-miR-3692-3p	0	0	0	0	0	0	0	0	0	0	0	0	0	0	0	0	0	0	0	0	0	0	0	0	0	0	0	0	0	0	0	0	0	0	0	0	0	0	0	0	0	0	0	1	0	0	0	0	0
hsa-miR-935	43	2	8	3	5	10	1	5	2	14	3	13	2	20	3	1	0	4	43	21	17	3	12	10	5	19	14	5	20	18	13	3	13	4	11	22	4	3	2	0	1	9	2	0	60	4	0	30	5
hsa-miR-5002-3p	3	0	0	0	0	0	0	0	0	0	0	0	0	0	0	0	0	0	0	0	0	0	0	0	0	0	1	1	0	0	0	0	0	0	0	0	0	0	0	0	0	0	0	0	0	0	0	0	0
hsa-miR-432-5p	772	87	135	62	54	135	35	110	9	33	74	165	19	47	29	20	148	67	167	53	521	57	34	41	31	62	50	59	147	103	79	128	95	89	59	249	221	54	81	16	33	75	23	113	49	15	20	16	77
hsa-miR-143-3p	2150295	1393642	1110105	1135425	353742	420427	90186	518225	423044	920121	152925	1785122	129964	1013125	340403	529179	2988919	819241	2482412	1011757	484228	3479031	479410	977311	887799	166932	1046035	800483	263697	1682391	318867	1957775	1396852	1033367	138401	3242236	3688127	670792	203469	415117	750446	1152949	105809	1608439	2021072	88675	405261	84462	280564
hsa-miR-1237-5p	0	0	0	0	0	0	0	0	0	0	0	0	0	0	0	0	0	0	0	0	0	0	0	0	0	0	0	0	0	0	0	0	0	0	0	0	0	0	0	1	0	0	0	0	0	0	0	0	0
hsa-miR-1250-3p	0	0	0	0	0	0	0	0	0	0	0	0	0	0	0	0	0	0	0	0	0	0	0	0	0	0	0	0	0	0	0	0	0	0	0	0	0	0	0	0	0	0	0	0	0	0	0	0	0
hsa-miR-628-5p	154	38	73	48	118	91	40	33	31	107	17	69	28	39	15	20	75	24	87	29	203	64	48	88	30	40	53	36	106	95	36	108	72	39	49	124	35	31	39	15	18	39	9	43	27	22	15	18	13
hsa-miR-326	90	18	17	28	45	16	4	13	6	28	7	17	15	26	19	11	25	66	64	45	14	24	28	22	20	7	23	26	13	31	5	94	23	27	26	82	30	24	3	11	48	30	15	37	62	9	10	8	15
hsa-miR-6829-3p	0	0	0	0	0	0	0	0	0	0	0	0	0	0	0	0	0	0	0	0	0	0	0	0	0	0	0	0	0	0	0	0	0	0	0	0	0	0	0	0	0	0	0	0	0	0	0	0	0
hsa-miR-3163	0	0	0	0	0	0	0	1	0	0	0	0	0	3	0	0	0	0	0	0	0	0	1	0	0	0	0	0	0	0	0	0	2	0	0	1	2	0	0	0	0	0	0	0	0	0	0	0	0
hsa-miR-4535	0	0	0	0	0	0	0	0	0	0	0	0	0	0	0	0	0	0	0	0	0	0	0	0	0	0	0	0	0	0	0	0	0	0	0	0	0	0	0	0	0	0	0	0	0	0	0	0	0
hsa-miR-4695-5p	0	0	0	0	0	0	0	0	0	0	0	0	0	0	0	0	0	0	0	0	0	0	0	0	0	0	0	0	0	0	0	0	0	0	0	0	0	0	0	0	0	0	0	0	1	0	0	0	0
hsa-miR-216a-5p	29	14	1	12	9	13	3	7	3	1	2	10	0	8	7	2	6	8	10	14	14	17	3	2	1	2	3	2	0	3	0	10	3	10	1	9	4	4	3	1	0	8	0	1	0	1	0	2	1
hsa-miR-5583-3p	0	0	0	0	0	0	0	0	0	0	0	0	0	0	0	0	0	0	0	0	1	0	0	0	0	0	0	0	0	0	0	0	0	0	0	0	0	0	0	0	0	0	0	0	0	0	0	0	0
hsa-miR-4700-3p	0	0	0	0	0	0	0	0	0	0	0	0	0	0	0	0	0	0	1	0	0	1	0	0	0	0	0	0	0	0	0	0	0	0	0	0	0	0	0	0	0	0	0	0	0	0	0	0	1
hsa-miR-6831-5p	0	0	0	0	0	0	0	0	0	0	0	0	0	0	0	0	0	0	0	0	0	0	0	0	0	0	0	0	0	0	0	0	0	0	0	0	0	0	0	0	0	1	0	0	0	0	0	1	0
hsa-miR-6872-3p	0	0	0	0	0	0	0	0	0	0	0	0	0	0	0	0	0	0	0	0	0	0	0	0	0	0	0	0	0	0	0	0	0	0	0	1	0	0	0	0	0	0	0	0	0	0	0	0	0
hsa-miR-6877-5p	3	1	0	1	4	0	0	0	0	4	0	3	0	3	0	0	1	5	1	0	1	0	0	1	1	1	3	2	1	0	1	1	0	0	0	0	0	2	1	2	0	2	0	2	3	0	1	7	5
hsa-miR-1538	0	0	0	0	0	0	0	0	3	1	0	0	0	2	1	0	0	0	0	1	1	0	1	1	1	0	1	1	3	1	1	1	1	0	4	2	0	3	2	1	1	0	1	2	4	1	2	2	1
hsa-miR-1249-3p	25	10	9	7	9	6	9	6	6	5	5	7	8	17	9	4	3	17	13	15	14	3	3	4	21	7	15	18	5	22	4	12	1	13	8	35	1	10	8	1	9	11	11	11	27	5	9	16	9
hsa-miR-1183	0	0	0	0	0	0	0	0	0	0	0	0	0	0	0	0	0	0	0	0	0	0	0	0	0	0	0	0	0	0	0	0	0	0	0	0	0	0	0	0	0	0	0	0	0	0	0	0	0
hsa-miR-125b-2-3p	506	333	356	304	214	366	87	378	122	414	129	341	114	602	131	254	307	698	458	301	305	185	187	541	401	94	417	378	196	424	253	441	781	527	135	1571	406	417	47	85	374	450	92	458	138	66	65	273	19
hsa-miR-379-5p	237979	20586	37786	10054	8602	15991	1791	10342	3302	8370	5604	43882	2573	8541	5674	8082	20075	10410	55823	12743	50895	14928	16231	9871	12278	12684	11106	16800	12490	20381	16730	27098	13045	14458	3820	59260	30863	14458	7747	4967	12858	13852	2581	21057	21237	403	3255	1026	7438
hsa-miR-6748-5p	0	0	0	0	0	0	0	0	0	0	0	0	0	0	0	0	1	0	0	0	0	0	0	0	1	0	0	0	1	0	0	0	0	0	0	1	0	0	0	0	0	1	0	1	3	0	0	2	1
hsa-miR-599	0	0	0	0	0	0	0	0	0	0	0	0	0	0	0	0	0	0	0	0	0	0	0	0	0	0	0	0	0	0	0	0	0	0	0	0	0	0	0	0	0	0	0	0	0	0	0	0	0
hsa-miR-137-3p	4	1	9	3	2	14	2	1	0	0	9	0	2	2	0	0	0	1	0	0	16	0	2	1	2	5	2	4	1	2	1	5	4	1	1	1	6	7	0	1	1	0	0	1	2	5	12	2	7
hsa-miR-555	0	0	0	0	0	0	0	0	0	0	0	1	0	0	0	0	0	0	0	0	0	0	0	0	0	0	0	0	0	0	0	0	0	0	0	0	0	0	0	0	0	0	0	0	0	0	0	0	0
hsa-miR-6851-5p	0	0	0	0	0	0	0	0	0	0	0	0	0	1	0	0	0	1	0	0	0	0	0	0	0	0	0	0	0	0	1	0	0	0	0	0	0	0	0	0	0	0	0	0	1	0	0	1	0
hsa-miR-4501	1	0	3	0	3	0	0	0	0	1	0	0	0	0	0	0	1	0	0	0	0	2	0	0	1	0	0	1	0	1	0	1	0	2	0	0	0	0	0	0	0	1	0	0	0	0	0	0	0
hsa-let-7i-3p	1325	463	384	344	968	355	278	279	229	750	248	1332	686	207	286	89	363	668	836	701	589	895	540	365	246	258	281	360	309	694	280	642	397	1195	262	1074	736	373	189	140	1403	453	236	1504	1095	439	239	578	748
hsa-miR-3612	0	0	0	0	0	0	0	0	0	0	0	0	0	0	0	0	0	0	0	0	0	0	0	0	0	0	0	0	0	0	0	0	0	0	0	0	0	0	0	0	0	0	0	1	0	0	0	0	0
hsa-miR-4743-3p	1	0	0	0	0	0	0	0	0	0	0	0	0	0	0	0	0	0	0	0	0	0	0	0	0	0	0	0	0	0	0	0	0	0	0	0	1	0	0	0	0	0	0	0	0	0	0	0	0
hsa-miR-373-5p	0	0	0	0	0	0	0	0	0	1	0	0	0	0	0	0	0	0	0	0	0	0	0	0	0	0	0	0	0	0	0	0	0	0	0	0	0	0	0	0	0	0	0	0	0	0	0	0	0
hsa-miR-190b-5p	9	3	11	0	9	10	21	5	3	33	1	1	1	0	0	0	2	2	4	3	33	13	3	2	0	8	0	0	12	6	5	1	0	1	1	25	2	5	2	1	4	0	2	6	0	0	0	10	0
hsa-miR-1298-5p	1	2	0	3	0	2	0	0	1	6	2	0	0	3	0	0	1	0	2	0	0	0	0	0	0	0	0	0	0	0	0	0	0	3	2	0	0	0	0	0	0	0	0	11	0	0	1	0	0
hsa-miR-4655-3p	0	0	0	0	0	0	0	0	0	0	0	0	0	0	0	0	0	0	0	0	0	0	0	0	0	0	0	0	0	0	0	0	0	0	0	0	0	0	0	0	0	0	0	0	0	0	0	0	0
hsa-miR-4725-3p	0	2	0	0	0	0	0	1	0	0	0	0	1	1	0	0	0	0	0	0	1	0	0	0	0	0	1	0	0	0	0	0	0	0	0	0	0	0	1	0	0	0	0	0	0	2	0	2	0
hsa-miR-450b-3p	0	0	0	0	0	0	0	0	0	0	0	0	0	1	0	0	0	0	0	0	0	0	0	0	0	0	0	0	0	0	0	0	0	0	0	0	0	0	0	0	0	0	0	0	0	0	0	0	0
hsa-miR-3667-5p	0	0	0	0	0	5	0	0	0	0	0	0	0	0	0	0	0	0	0	0	0	0	0	0	0	0	0	0	0	0	1	1	0	0	0	0	0	0	0	0	0	0	0	0	0	0	0	5	0
hsa-miR-409-5p	85	14	40	5	89	148	43	31	6	22	51	10	22	20	9	23	50	14	54	10	146	2	52	10	14	46	8	23	58	28	50	111	20	6	20	32	20	23	34	6	4	11	8	7	55	5	7	16	24
hsa-miR-708-5p	94	126	64	82	284	732	249	393	57	200	315	75	598	102	58	95	45	230	62	210	389	81	214	61	334	169	161	277	206	370	197	80	10	309	193	133	104	186	366	71	125	89	389	252	255	149	172	724	272
hsa-miR-191-3p	2	4	1	6	6	2	5	10	1	7	4	1	7	10	8	6	1	6	2	7	3	2	2	9	8	3	11	6	2	4	13	15	5	2	3	11	3	6	1	1	0	3	5	4	4	6	4	11	3
hsa-miR-875-3p	0	0	0	0	0	0	0	0	0	0	0	0	0	0	0	0	0	0	0	0	0	0	0	0	0	0	0	0	0	0	0	0	0	0	0	0	0	0	0	0	0	0	0	0	0	0	0	1	0
hsa-miR-212-3p	89	52	46	25	30	44	9	26	14	57	11	74	13	58	22	23	121	77	54	44	45	51	13	40	35	6	23	43	12	30	8	306	13	43	5	74	350	37	28	31	61	48	17	137	136	12	58	27	26
hsa-miR-1243	2	0	1	0	0	1	0	0	0	0	1	0	0	1	0	0	2	0	2	1	3	0	0	1	2	1	0	0	1	2	0	0	0	0	0	0	0	0	0	0	1	0	0	0	0	0	0	0	0
hsa-miR-6827-3p	1	0	0	0	0	0	0	0	0	0	0	0	0	0	0	0	0	0	1	0	0	0	0	0	0	0	0	0	0	0	0	1	0	0	0	0	0	0	0	0	0	0	0	0	0	0	0	0	0
hsa-miR-513b-5p	0	2	0	0	1	0	0	0	0	0	0	0	0	0	0	0	0	0	0	1	0	0	0	0	2	0	0	1	0	3	1	0	0	0	0	0	0	0	0	0	0	0	0	1	0	0	0	0	0
hsa-let-7i-5p	2631	1963	1693	1309	1913	5010	1427	3015	952	1884	3077	3846	3714	2154	992	1250	1690	4251	2206	3211	6574	2741	1294	1828	2594	815	2358	2455	1955	2963	1801	3103	1301	3704	1839	6613	3009	1883	3744	1100	1680	2261	2387	5097	3698	1930	1892	3814	2409
hsa-miR-103a-2-5p	3	1	0	2	6	16	6	3	0	3	7	1	14	3	2	0	2	5	0	3	14	2	2	0	3	8	4	2	6	6	4	1	1	5	13	2	2	4	13	0	0	1	12	3	2	26	2	26	7
hsa-miR-4782-3p	0	0	0	0	0	0	0	0	0	0	0	0	0	0	0	0	0	0	0	0	0	0	0	0	0	0	1	0	0	0	0	0	0	0	0	0	0	0	0	0	0	0	0	0	0	0	0	0	1
hsa-miR-1307-3p	2668	440	2075	1675	3799	4986	2216	2277	1179	2305	3668	1413	4346	3544	2212	2453	844	3349	2259	4081	4949	1745	1670	3302	3924	2695	3770	1925	4552	2713	5911	2461	1068	3772	3776	2095	1174	3356	5927	568	1745	3590	3772	1897	5624	7062	7043	12736	6986
hsa-miR-4789-3p	0	0	1	0	0	0	0	0	0	0	0	0	0	0	0	0	0	0	0	0	0	0	0	0	0	0	0	0	0	0	0	0	0	0	0	0	0	0	0	0	0	0	0	0	0	0	0	0	0
hsa-miR-4693-3p	0	0	0	0	0	0	0	0	0	0	0	0	0	0	0	0	0	0	0	0	0	0	0	0	0	0	0	0	0	0	0	0	0	0	0	0	0	0	0	0	0	0	0	0	0	0	0	0	0
hsa-miR-133b	17748	587	6452	20	1626	2528	8	948	1	95	205	4425	4	55	10	10	21	6	24212	1366	9690	55	4279	13387	981	4336	27	1894	5864	10336	2812	28	21	18	314	15433	17	1859	992	83	617	13	454	29	126	2	345	127	114
hsa-miR-7845-5p	0	0	0	0	0	0	0	3	0	0	0	0	0	0	0	0	0	0	1	0	2	0	0	0	2	0	0	0	0	1	0	0	1	0	0	0	0	0	0	0	0	1	1	0	2	1	0	0	1
hsa-miR-7161-3p	0	0	0	0	0	0	0	0	0	0	0	0	0	0	0	0	0	0	0	0	0	0	0	0	0	0	0	0	0	0	0	0	0	0	0	0	0	0	0	0	0	0	0	0	1	0	0	0	0
hsa-miR-6857-5p	0	0	0	0	0	0	0	0	0	0	0	0	0	0	0	0	0	0	0	0	0	0	0	0	0	0	0	0	0	0	0	0	0	0	0	0	0	0	0	0	0	0	0	0	0	0	0	0	0
hsa-miR-4711-5p	0	0	0	0	0	1	0	0	0	0	0	0	0	0	0	0	0	0	0	0	0	0	0	0	0	0	0	0	0	0	0	0	0	0	0	0	0	0	0	0	0	0	0	0	0	0	0	0	0
hsa-miR-6894-5p	0	0	0	0	0	1	0	0	0	1	0	1	0	0	0	0	1	0	0	0	0	0	0	0	0	0	0	0	0	0	1	0	0	0	0	1	0	0	0	0	0	0	0	0	0	0	0	2	0
hsa-miR-187-3p	93	197	55	39	141	35	502	107	7	94	28	46	558	10	11	0	119	95	21	23	58	42	50	3	13	34	49	33	69	48	48	130	165	41	13	9	56	20	134	14	40	22	33	20	74	208	346	116	505
hsa-miR-378e	0	0	0	0	0	0	0	0	0	0	0	0	0	0	0	0	0	0	1	0	0	0	0	0	1	0	0	0	0	0	0	0	0	0	0	0	0	0	0	0	0	0	0	0	0	0	0	0	0
hsa-miR-519d-5p	0	0	0	0	0	0	0	0	0	0	0	0	0	0	0	0	0	0	0	0	0	0	0	0	0	0	0	0	0	0	0	0	0	0	0	0	0	0	0	0	0	0	0	0	0	0	0	1	0
hsa-miR-520a-5p	7	2	0	1	1	0	2	2	0	5	0	0	1	0	0	0	0	3	0	1	2	0	0	2	1	0	5	3	1	2	0	0	1	1	0	4	0	3	2	0	0	0	0	0	1	2	1	7	1
hsa-miR-6770-3p	0	0	0	0	1	0	0	0	0	0	0	0	0	0	0	1	0	0	0	0	0	0	0	0	0	0	0	0	0	0	0	0	0	0	0	0	0	0	0	0	0	0	0	0	0	0	0	0	0
hsa-miR-378a-5p	24305	787	4092	1076	2477	3598	333	1245	471	1036	877	3290	348	1858	603	945	405	1230	16506	1234	13257	518	3035	4285	2428	4804	1360	3308	6101	5262	2690	744	352	1052	1528	12246	602	2050	634	279	1419	1128	1358	1181	653	448	634	582	1146
hsa-miR-1266-5p	39	76	28	30	30	8	78	7	8	97	14	26	7	9	9	22	35	14	33	20	24	41	11	13	13	9	32	6	25	24	5	52	49	25	6	18	7	15	11	3	18	17	21	39	16	11	2	73	5
hsa-miR-4674	0	0	0	0	1	0	0	0	0	0	0	0	0	0	0	0	0	0	0	0	0	0	1	1	0	0	1	0	0	0	1	2	0	0	1	1	0	1	0	0	0	0	0	0	2	0	1	1	0
hsa-miR-195-3p	29	20	17	15	17	29	10	14	1	14	19	10	14	9	6	8	13	17	38	35	31	15	16	16	18	14	14	18	29	24	21	26	22	14	14	55	13	29	29	1	4	9	5	25	13	8	4	2	8
hsa-miR-4315	0	0	0	0	0	0	0	0	0	0	0	0	0	0	0	0	0	0	0	0	0	0	0	0	0	0	0	0	0	0	0	0	0	0	0	0	0	0	0	0	0	0	0	0	0	0	0	0	0
hsa-miR-589-5p	265	203	164	173	248	220	119	133	123	320	152	213	236	233	146	156	190	175	201	205	242	202	152	169	273	121	234	175	182	253	223	396	209	265	127	361	162	128	242	69	150	189	124	275	362	172	310	477	372
hsa-miR-200b-3p	3760	9443	2964	7337	9265	4199	12575	1917	2064	35381	1872	1588	1794	5163	1456	2619	5548	5282	202	2443	2681	2845	1825	1908	4025	690	6353	2924	1178	1833	2437	6248	10373	4882	5244	1380	4133	3347	824	1020	3516	5028	2916	1896	2088	2907	1464	13204	2112
hsa-miR-6806-3p	8	5	8	8	18	6	3	7	4	13	8	13	3	8	3	10	6	11	12	6	16	8	9	5	6	4	6	5	9	9	4	16	2	8	2	15	10	2	3	0	4	13	5	13	8	3	6	9	5
hsa-miR-889-5p	0	0	0	0	0	0	0	1	0	0	0	0	0	0	0	0	0	0	0	0	1	1	0	0	0	1	1	0	0	0	0	0	0	0	0	1	0	0	0	0	0	0	0	0	0	0	0	0	0
hsa-miR-4520-2-3p	0	2	0	0	0	0	0	0	0	1	0	1	0	0	0	0	1	0	0	0	0	0	0	0	0	0	0	0	0	0	0	0	0	0	0	1	0	0	0	0	0	2	0	0	0	0	0	0	0
hsa-miR-487b-3p	736	78	79	29	46	100	26	38	9	51	51	76	28	20	13	6	66	36	150	52	315	35	25	14	37	62	28	44	97	99	83	76	59	49	28	145	105	58	62	10	48	35	16	54	44	1	9	2	28
hsa-miR-5006-5p	0	0	0	0	0	0	0	0	0	0	0	0	0	0	0	0	0	0	0	0	0	0	0	0	0	0	0	0	0	0	0	0	0	0	0	0	0	0	0	0	0	0	0	0	0	0	0	0	0
hsa-miR-4529-3p	8	3	1	3	3	3	0	0	2	2	2	1	0	4	2	2	1	1	5	2	2	7	3	3	5	1	1	7	1	2	2	2	3	5	1	13	2	2	1	1	1	4	0	5	4	0	0	1	0
hsa-miR-1291	0	1	0	2	1	2	2	1	1	2	2	5	2	0	0	1	1	4	2	1	9	1	1	2	0	1	0	1	0	1	0	1	1	2	5	0	3	2	1	1	0	5	0	1	0	4	0	5	1
hsa-miR-1260a	0	0	0	0	0	0	0	0	0	0	0	0	0	0	0	0	0	0	0	0	0	0	0	0	0	0	0	0	0	1	0	0	0	0	0	0	1	0	0	0	0	0	0	0	0	0	0	0	0
hsa-miR-518a-5p	2	0	0	0	0	0	2	1	0	3	0	0	1	0	0	0	0	1	0	0	0	0	0	0	0	1	1	0	0	0	0	1	1	0	0	0	0	2	2	0	0	0	0	0	0	0	0	1	1
hsa-miR-3162-3p	0	0	0	0	0	0	0	0	0	0	0	0	0	0	0	0	0	0	0	0	0	0	0	0	0	0	0	0	0	0	0	0	0	0	0	0	0	0	0	0	0	0	0	0	0	0	0	0	0
hsa-miR-514a-5p	0	9	1	0	0	0	0	2	0	0	0	0	0	0	3	0	1	0	0	2	0	0	0	2	3	1	0	9	0	1	0	0	0	0	0	1	1	0	0	0	1	0	0	10	0	0	0	0	0
hsa-miR-1469	0	0	0	0	0	0	0	0	0	0	0	0	0	0	0	0	0	0	0	0	0	0	0	0	0	0	0	0	0	0	0	0	0	0	0	0	0	0	0	0	0	0	0	0	0	0	0	0	0
hsa-miR-4508	0	0	0	0	0	0	0	0	0	0	0	0	0	0	0	0	0	0	0	0	0	0	0	0	0	0	0	0	0	0	0	0	0	0	0	0	0	0	0	0	0	0	0	0	0	0	0	0	0
hsa-miR-7108-5p	0	0	0	0	0	0	0	0	0	0	0	0	1	0	0	0	0	0	0	0	0	0	0	0	0	0	0	0	0	0	0	0	0	0	0	0	0	0	0	0	0	0	0	0	0	0	0	0	0
hsa-miR-6881-3p	0	0	0	0	0	0	0	0	0	0	0	0	0	0	0	0	0	0	0	0	0	0	0	0	0	0	0	0	0	0	0	0	0	0	0	1	0	0	1	0	0	0	0	0	0	0	0	0	0
hsa-miR-8075	0	0	0	0	0	0	0	0	0	0	0	0	0	0	0	0	0	0	0	0	0	0	0	0	0	0	0	0	0	0	0	0	0	0	0	0	0	0	0	0	0	0	0	0	0	0	0	0	0
hsa-miR-6748-3p	0	0	0	0	0	0	0	0	0	0	0	0	0	1	0	1	0	0	0	0	1	0	1	0	0	2	1	0	0	1	2	0	0	0	1	0	0	0	1	0	0	0	0	1	0	0	0	0	0
hsa-miR-630	0	0	0	0	0	0	0	0	0	0	0	0	0	0	0	0	0	0	0	0	0	0	0	0	0	0	0	1	0	0	0	0	0	0	0	0	0	0	0	0	0	0	0	0	0	0	0	0	0
hsa-miR-6508-5p	0	0	0	0	1	1	0	0	0	0	0	0	0	2	0	0	0	1	0	1	0	0	0	0	1	0	0	0	0	0	1	1	0	0	1	0	0	0	0	0	0	0	0	0	0	0	0	0	0
hsa-miR-4742-3p	1	2	1	1	1	2	6	2	0	1	6	2	0	1	0	0	0	0	0	0	5	0	1	0	0	1	0	1	2	0	3	1	1	1	5	2	2	1	1	1	2	0	1	3	1	3	1	4	1
hsa-miR-4449	1	1	1	0	1	2	0	1	0	1	1	4	1	1	2	3	1	2	7	0	7	0	0	0	1	0	2	0	6	0	3	3	0	0	2	3	3	2	1	0	0	3	1	2	2	1	4	4	5
hsa-miR-6875-3p	1	0	0	0	0	0	0	0	0	0	0	0	0	0	0	0	0	0	0	0	0	1	1	0	0	0	0	0	0	0	0	0	0	0	0	0	0	0	0	0	0	0	0	0	3	0	0	0	0
hsa-miR-6824-3p	0	0	0	0	0	0	0	0	0	0	0	0	0	0	0	0	0	0	0	0	0	0	0	0	0	0	1	0	0	0	0	0	0	0	0	0	0	0	0	0	0	0	0	0	0	0	0	0	0
hsa-miR-5581-5p	0	0	0	0	0	0	0	0	0	0	0	0	0	0	0	0	0	0	0	0	0	0	0	0	0	0	0	0	0	0	0	0	0	0	0	0	0	0	0	0	0	0	0	0	0	0	0	0	0
hsa-miR-4510	0	0	6	0	0	0	0	0	0	0	0	4	0	2	0	0	0	3	4	0	1	0	3	0	0	0	0	0	0	0	0	1	0	0	0	0	0	0	0	0	0	0	0	0	0	0	0	0	0
hsa-miR-6744-3p	3	16	5	1	1	0	7	0	0	5	0	0	0	0	0	0	0	0	2	0	0	1	0	0	0	0	0	0	0	0	0	0	0	0	0	0	2	3	0	0	0	0	0	0	0	0	0	0	0
hsa-miR-1227-5p	0	0	0	0	0	0	0	0	0	0	0	0	0	0	0	0	0	0	0	0	0	0	0	0	0	0	0	0	0	0	0	0	0	0	0	0	0	0	0	0	0	0	0	0	0	0	0	0	0
hsa-miR-548j-3p	0	0	0	0	0	0	0	0	0	0	0	0	0	0	0	0	0	0	0	0	0	0	0	0	0	0	0	0	0	0	0	0	0	0	0	0	0	0	0	0	0	0	0	0	0	0	0	0	0
hsa-miR-647	0	0	0	0	0	0	0	0	0	0	0	0	0	0	0	0	1	0	0	0	1	0	0	0	0	0	0	0	0	0	0	0	0	0	0	0	0	0	0	0	0	0	0	0	1	0	0	0	0
hsa-miR-5010-5p	2	0	0	0	1	0	0	2	0	1	0	0	0	0	1	0	0	0	2	0	1	0	0	0	0	0	0	0	0	5	0	0	1	1	0	3	0	1	0	0	0	2	0	1	1	1	1	0	1
hsa-miR-635	0	0	0	0	0	0	0	0	0	0	0	0	0	0	0	0	0	0	0	0	0	0	0	0	0	0	0	0	0	0	0	0	0	0	0	0	0	0	0	0	0	0	0	0	0	0	0	0	0
hsa-miR-504-5p	16	18	7	3	8	1	11	7	3	8	0	5	1	3	5	2	2	11	7	1	7	2	2	2	3	7	4	4	5	9	3	2	0	15	6	21	5	4	6	0	0	11	1	6	4	0	2	39	1
hsa-miR-4652-5p	0	3	0	3	1	6	1	0	0	1	1	2	3	3	1	2	0	0	0	0	1	11	0	0	0	0	10	0	0	3	0	0	0	9	3	0	0	0	3	1	0	1	0	0	37	4	0	48	6
hsa-miR-3663-3p	0	0	0	0	0	0	0	0	0	0	0	0	0	0	0	0	0	0	0	0	0	0	0	0	0	0	0	0	0	0	0	0	0	0	0	0	0	0	0	1	0	0	0	0	0	1	0	0	0
hsa-miR-6728-3p	0	0	0	0	0	0	0	0	0	0	0	0	0	0	0	0	0	0	0	0	0	0	0	0	0	0	0	0	0	0	0	0	0	0	0	0	0	0	0	0	0	0	0	0	0	0	0	0	0
hsa-miR-6516-5p	0	1	2	3	2	1	0	0	4	0	2	1	0	2	0	1	1	1	1	2	3	5	0	0	2	0	3	1	0	3	0	4	0	2	0	6	3	0	0	1	3	1	0	1	2	3	1	4	0
hsa-miR-299-3p	79	3	6	2	3	17	1	4	2	3	2	11	0	2	0	1	6	7	17	6	49	1	5	5	5	17	6	10	12	13	9	12	14	7	3	31	22	1	6	0	4	2	1	5	10	1	2	1	13
hsa-miR-622	0	0	0	0	0	0	0	0	0	0	0	0	0	0	0	0	0	0	0	0	0	0	0	0	0	0	0	0	0	0	0	0	0	0	0	0	0	0	0	0	0	0	0	0	0	0	0	0	0
hsa-miR-4431	1	0	1	0	0	1	1	0	0	0	0	2	1	1	0	0	0	0	1	0	1	0	0	1	0	0	0	0	0	0	0	0	0	0	0	1	0	0	0	0	0	0	0	1	0	0	1	0	0
hsa-miR-3155a	0	0	0	0	0	0	0	0	0	0	0	1	0	0	1	0	0	0	0	1	0	0	0	0	0	0	0	0	0	0	0	0	0	0	0	1	0	1	0	0	1	0	0	0	0	0	0	0	0
hsa-miR-6826-3p	0	0	0	0	0	0	0	0	0	0	0	0	0	0	0	0	0	0	1	0	0	0	0	0	0	0	1	0	0	0	0	0	0	0	0	0	0	2	0	0	0	0	0	0	0	0	0	0	0
hsa-miR-7110-3p	1	0	0	0	0	0	0	1	0	0	0	1	0	0	0	0	0	0	0	0	0	0	1	0	0	0	0	1	0	0	0	0	0	0	1	0	0	0	0	0	0	0	0	0	0	0	0	3	0
hsa-miR-6888-3p	0	0	0	0	0	0	0	0	1	1	0	0	0	1	0	0	0	0	0	1	0	0	0	0	0	1	0	0	0	0	0	2	0	0	0	0	0	0	0	0	0	0	0	0	0	0	0	0	0
hsa-miR-6747-5p	0	0	0	0	0	0	0	0	0	0	0	0	0	1	0	0	0	0	1	0	0	0	0	0	0	0	0	0	0	1	0	0	0	0	0	0	0	0	0	0	0	0	0	0	0	0	0	0	0
hsa-miR-4725-5p	0	0	0	0	0	0	0	0	0	0	0	0	0	0	0	0	0	0	0	0	0	0	0	0	0	0	0	0	0	0	0	0	0	0	0	0	1	0	0	0	0	0	0	0	0	0	0	0	0
hsa-miR-449c-3p	0	0	0	0	1	0	1	0	0	15	0	0	0	0	0	0	0	0	0	0	0	0	0	0	0	0	0	0	0	0	0	0	0	0	0	0	0	0	0	0	0	0	0	0	0	0	0	0	0
hsa-miR-4286	1	1	0	1	0	0	0	1	1	1	0	0	0	0	0	1	0	0	2	1	0	1	0	0	0	0	1	0	0	6	0	1	1	0	0	2	0	0	0	0	0	0	0	3	0	0	0	0	1
hsa-miR-3944-5p	0	0	0	2	0	1	0	0	0	0	0	0	0	0	0	0	0	1	0	0	0	1	0	0	0	0	0	0	0	0	0	0	0	0	0	0	0	0	0	0	0	1	0	0	0	0	0	0	0
hsa-miR-378j	0	0	0	0	0	0	0	0	0	0	0	0	0	0	0	0	0	0	0	0	0	0	0	0	0	0	0	0	0	0	0	0	0	0	0	0	0	0	0	0	0	0	0	0	0	0	0	0	0
hsa-miR-6732-3p	1	0	0	0	0	0	0	0	0	0	0	0	0	0	0	0	0	0	0	0	0	0	0	0	0	0	0	0	0	0	0	0	0	0	0	0	0	0	0	0	0	1	0	0	0	0	0	2	0
hsa-miR-670-5p	0	0	0	0	0	0	0	0	0	0	0	0	0	0	0	0	0	0	0	0	0	0	0	0	0	0	0	0	0	0	0	0	0	0	0	0	0	0	0	0	0	0	0	0	0	0	0	0	0
hsa-miR-4496	0	0	0	0	0	0	0	0	0	0	0	0	0	0	0	0	1	0	0	0	0	0	0	0	0	0	0	0	0	0	0	0	0	0	0	0	0	0	1	0	0	0	0	0	0	0	0	0	0
hsa-miR-3120-3p	0	0	0	0	0	0	0	0	0	0	0	0	0	0	0	0	0	1	0	0	0	0	0	0	0	0	0	0	0	0	0	0	0	0	0	0	0	0	0	0	0	0	0	0	0	0	0	0	0
hsa-miR-1286	0	2	0	0	0	0	0	0	0	0	0	0	0	0	0	0	0	0	0	0	0	0	0	0	0	0	0	0	0	0	0	0	0	0	0	0	0	0	0	0	0	0	0	0	2	0	0	0	0
hsa-miR-6803-3p	0	0	0	0	2	0	1	0	1	2	0	0	1	0	0	0	0	1	0	1	1	0	0	0	0	1	1	1	0	1	0	1	0	0	1	1	0	1	0	0	0	0	1	0	2	1	0	5	0
hsa-miR-4640-5p	0	0	0	0	0	1	0	0	0	1	1	0	0	0	0	2	0	0	3	1	0	0	3	1	0	0	0	0	0	1	1	0	0	0	2	0	0	0	1	0	1	2	0	0	2	5	2	8	0
hsa-miR-5700	0	0	0	0	0	0	0	0	0	0	0	0	1	0	0	0	0	0	0	0	0	0	0	0	0	0	0	0	0	0	0	0	0	0	0	0	0	0	0	0	0	0	0	0	0	0	0	0	0
hsa-miR-31-3p	3	26	15	35	300	99	113	260	39	105	87	5	607	10	20	7	15	124	1	14	108	20	32	30	55	4	67	92	55	108	43	29	11	91	51	6	11	33	145	37	68	99	271	25	168	71	404	795	419
hsa-miR-512-3p	10	0	0	0	4	1	2	8	1	1	0	0	2	0	0	0	3	8	0	0	7	3	0	3	3	1	6	1	0	2	0	4	3	5	0	3	1	4	7	0	1	1	0	2	2	5	3	27	3
hsa-miR-6509-3p	1	0	0	0	0	0	0	0	0	0	0	0	0	0	0	1	0	1	0	2	0	1	0	0	0	0	0	0	0	0	0	0	0	0	0	0	0	0	0	0	0	0	0	0	0	0	0	0	0
hsa-miR-198	0	0	0	0	0	0	0	0	0	0	0	0	0	0	0	0	0	0	0	0	0	0	0	0	0	0	0	0	0	0	0	0	0	1	0	0	0	0	0	0	0	0	0	0	1	0	0	0	0
hsa-miR-542-5p	5	2	0	5	5	15	2	14	4	5	2	9	5	5	1	2	2	9	16	4	15	2	3	2	4	1	2	6	0	13	2	10	9	14	2	25	5	3	6	1	9	5	7	3	10	8	13	14	2
hsa-miR-451a	7473	9559	642	2846	8167	4718	1242	1157	1797	2729	41021	22556	7614	12729	7633	1401	2630	3116	20496	12269	48166	17167	2535	3536	1719	3855	5449	3613	22635	40482	9722	3068	1342	10422	1213	86773	16399	2097	1910	2329	26690	2772	1460	12171	433	5283	5763	27391	6972
hsa-miR-3200-5p	0	0	0	0	0	0	0	0	0	0	0	0	0	1	0	0	1	0	0	0	1	0	0	0	0	1	0	0	0	0	0	0	0	0	0	1	0	0	0	0	0	0	0	0	1	0	0	0	0
hsa-miR-660-3p	7	7	0	2	6	4	5	2	2	3	2	5	6	4	0	2	1	3	4	2	7	2	0	1	1	4	0	6	1	4	0	3	1	6	3	4	6	1	3	1	1	2	2	15	2	0	2	4	1
hsa-miR-204-5p	189	82	66	81	89	74	107	41	20	255	99	53	61	122	24	25	24	45	69	128	68	200	52	16	66	115	73	117	94	163	38	24	74	102	125	94	46	97	61	12	23	73	67	109	1	6	13	10	0
hsa-miR-2277-3p	1	0	0	0	1	1	1	2	1	0	0	0	1	1	1	1	0	1	0	0	0	1	1	0	1	0	1	0	0	1	0	1	1	1	0	2	3	1	0	0	0	0	3	0	3	1	0	3	0
hsa-miR-6796-5p	0	0	0	0	0	0	0	0	0	0	0	0	0	0	0	0	0	0	0	0	0	0	0	0	0	0	0	0	0	0	0	0	0	0	0	0	0	0	0	0	0	0	0	0	0	0	0	1	0
hsa-miR-517b-3p	8	3	0	0	3	2	15	16	0	6	1	7	0	0	0	0	0	5	0	5	6	6	0	4	9	0	21	5	13	12	1	2	10	8	1	5	2	12	1	1	8	0	0	8	1	1	2	9	8
hsa-miR-1306-5p	21	18	13	9	36	11	15	11	6	24	8	5	6	12	9	5	13	7	27	13	18	8	17	15	7	16	10	16	14	24	9	29	16	5	26	45	12	17	8	1	16	12	6	7	50	15	19	61	18
hsa-miR-6799-3p	0	0	0	0	0	0	0	0	0	0	0	0	0	0	0	0	0	0	1	0	0	0	0	0	0	0	0	1	0	0	0	0	0	0	0	1	0	0	0	0	0	0	0	0	0	1	0	1	0
hsa-miR-4798-5p	0	0	0	0	0	0	0	0	0	0	0	0	0	0	0	0	0	0	0	0	0	0	0	0	0	0	0	0	0	0	0	0	0	0	0	0	0	1	0	0	0	0	0	0	0	0	0	0	1
hsa-miR-10a-5p	20788	12039	15492	41762	77013	21942	116040	2703	17170	186182	14986	12939	8346	40520	19405	33338	6733	55712	22492	10163	38405	4265	8503	84529	12867	9277	101440	12130	16003	9037	7750	4992	8588	109678	76597	46607	7377	13654	17573	3883	7120	62854	4579	65972	24320	6856	9644	13938	3946
hsa-miR-3664-3p	0	1	0	0	0	0	2	0	0	2	0	0	0	0	0	0	3	0	0	0	0	0	0	0	0	0	0	0	0	0	0	1	0	0	0	0	0	1	0	0	0	1	0	0	0	0	0	0	1
hsa-miR-7853-5p	0	0	0	0	0	0	0	0	0	0	0	0	0	1	0	0	0	0	0	0	0	0	0	0	0	0	0	0	0	0	0	0	1	0	0	0	0	0	0	0	0	0	0	1	0	0	0	0	0
hsa-miR-4321	0	0	0	0	0	0	0	0	0	0	0	0	0	0	0	0	0	0	0	0	0	0	0	0	0	0	0	0	0	0	0	0	0	0	0	0	0	0	0	0	0	0	0	0	0	0	0	0	0
hsa-let-7f-2-3p	8	26	1	4	7	5	5	3	1	10	2	5	7	4	4	1	7	5	3	7	6	3	7	5	2	1	7	2	1	8	3	9	2	6	1	9	4	1	3	0	3	4	3	5	3	1	2	7	1
hsa-miR-4289	0	0	0	0	0	0	0	0	0	0	0	0	0	0	0	0	0	0	0	0	0	0	0	0	0	0	0	0	0	0	0	0	0	0	0	0	0	0	0	0	0	0	0	0	0	0	0	0	0
hsa-miR-6800-3p	0	0	0	0	0	0	0	0	0	0	0	0	0	0	0	0	0	0	1	0	0	0	0	0	0	0	0	0	0	0	0	0	0	0	0	0	0	0	0	0	0	0	0	0	0	0	2	1	0
hsa-miR-767-5p	3	1	7	1	0	107	5	3	1	0	11	0	13	5	10	0	0	1	5	0	2	0	3	2	5	1	0	6	34	13	3	0	0	3	2	2	0	5	2	0	0	2	1	1	267	977	0	3646	42
hsa-miR-938	0	0	0	0	0	0	0	0	0	0	0	0	0	0	0	0	0	0	1	0	0	0	0	0	1	1	0	0	0	0	0	0	0	0	0	0	1	1	0	0	0	0	0	0	0	1	0	0	0
hsa-miR-668-3p	0	1	0	1	0	2	1	0	0	0	1	2	0	0	0	0	0	0	0	1	3	0	0	0	0	0	0	0	0	0	0	0	0	0	0	0	2	0	1	0	1	0	0	2	0	2	0	1	0
hsa-miR-4773	0	0	0	0	0	0	0	0	0	0	0	1	0	0	0	0	0	0	0	0	0	0	0	0	0	0	0	1	0	0	0	0	0	0	0	0	1	0	1	0	0	0	0	0	0	0	0	0	0
hsa-miR-3909	3	6	9	8	1	1	1	3	0	2	0	7	5	3	0	3	0	2	5	2	2	3	3	1	4	1	3	3	1	4	3	7	3	4	0	13	4	7	1	0	0	2	6	3	12	2	1	3	0
hsa-miR-4764-5p	0	0	0	0	0	0	0	0	0	0	0	0	0	0	0	0	0	0	0	0	0	0	0	0	0	0	0	0	0	0	0	0	0	0	0	0	0	0	0	0	0	0	0	0	0	0	0	0	0
hsa-miR-1911-5p	2	1	1	4	0	2	2	0	0	7	1	0	1	2	0	0	0	1	2	2	2	2	1	0	1	0	5	0	0	1	0	0	1	13	11	1	0	0	0	1	0	0	2	6	38	54	0	0	1
hsa-miR-5687	0	0	0	0	0	0	0	0	0	0	0	0	0	0	0	0	0	0	0	0	0	0	0	0	0	0	0	0	0	0	0	0	0	0	0	0	0	0	0	0	0	0	0	0	1	0	0	0	0
hsa-miR-4735-5p	0	0	0	0	0	0	0	0	0	0	0	0	0	0	0	0	0	0	1	0	1	1	0	0	0	0	0	0	0	0	0	0	0	1	0	0	0	0	1	0	0	0	0	1	0	0	0	0	0
hsa-miR-135b-5p	101	222	53	69	133	177	373	116	42	357	115	49	116	25	38	23	156	221	4	60	81	81	13	18	59	9	85	74	26	22	27	280	63	125	102	16	114	36	25	31	68	96	83	16	94	167	67	544	90
hsa-let-7c-5p	27974	31876	36685	27306	18474	26846	9713	25812	12905	48689	13721	44614	9584	45014	12643	33665	37704	61442	31839	30466	35966	27392	19622	42718	50683	7193	44793	30328	19831	43222	20491	47242	80660	68628	19789	111505	40405	33324	7645	9832	37856	48381	10637	42743	7421	4736	6591	19141	1284
hsa-miR-6741-3p	0	0	0	2	0	1	0	0	0	0	0	0	0	0	0	0	0	0	0	0	0	0	0	0	0	0	0	0	0	0	0	0	0	0	0	1	0	0	0	0	0	0	0	0	0	0	0	1	0
hsa-miR-4697-5p	0	0	0	0	0	0	0	0	0	0	0	0	0	0	0	0	0	0	0	0	0	0	0	0	0	0	0	0	0	0	0	0	0	0	0	0	0	0	0	0	0	0	0	0	0	0	0	0	0
hsa-miR-548aq-3p	0	0	0	0	0	0	0	0	0	0	0	0	0	0	0	0	0	0	0	0	0	0	0	0	0	0	0	0	0	0	0	0	0	0	0	0	0	0	0	0	0	0	0	0	0	0	0	0	0
hsa-miR-6739-5p	0	0	0	0	0	0	0	0	0	0	0	0	0	0	0	0	0	0	0	0	0	0	0	0	0	0	0	0	0	0	0	0	0	0	0	0	0	0	0	0	0	0	0	0	0	0	0	0	0
hsa-miR-23b-3p	13380	12567	14198	11865	11049	14145	2727	14475	4367	15183	6154	6561	4174	19325	5049	11883	8270	16798	13356	13448	13797	7550	10373	11398	17483	6421	15323	12506	7275	18367	11459	11643	11885	14304	7384	16861	9579	13946	3882	3262	4992	12281	6836	11400	10643	6067	4743	15230	3287
hsa-miR-5092	0	0	0	0	0	0	0	0	0	0	0	0	0	0	0	0	0	0	0	0	0	0	0	0	0	0	0	0	0	0	0	0	0	0	0	0	0	0	0	0	0	0	0	0	0	0	0	0	0
hsa-miR-6893-3p	0	0	0	0	0	0	0	0	0	0	0	0	0	0	0	0	0	0	0	0	0	0	0	0	0	0	0	0	0	0	0	0	0	0	0	0	0	0	0	0	0	0	0	0	0	0	0	0	0
hsa-miR-6789-3p	0	0	0	0	0	0	0	0	0	0	0	0	0	0	0	0	0	0	0	0	0	0	0	0	0	0	0	0	0	0	0	0	0	0	0	0	0	0	0	0	0	0	0	0	0	0	0	0	0
hsa-miR-3691-3p	0	0	0	0	0	0	0	0	0	0	0	0	0	0	0	0	0	0	0	0	0	0	0	0	0	0	0	0	0	0	0	0	0	0	0	0	0	0	0	0	0	0	0	0	0	0	0	0	0
hsa-miR-518c-5p	1	1	0	0	3	0	2	0	0	3	1	0	3	0	0	0	0	0	0	1	4	0	0	0	0	1	9	0	4	1	0	1	0	1	1	1	0	6	0	0	0	2	0	2	1	3	0	12	0
hsa-miR-638	0	0	0	0	0	0	0	0	0	0	0	0	0	0	0	0	0	0	0	0	0	0	0	0	0	0	0	0	0	0	0	0	0	0	0	0	0	0	0	0	0	0	0	0	0	0	0	0	0
hsa-miR-128-1-5p	42	21	22	15	25	25	23	20	17	11	21	25	47	21	24	22	12	46	56	31	25	24	15	26	35	14	26	23	29	41	19	16	13	22	16	29	15	14	46	17	34	21	14	33	25	13	27	87	23
hsa-miR-1257	0	0	0	0	0	0	0	0	0	0	0	0	0	0	1	0	0	0	0	0	0	0	0	0	1	0	0	0	0	0	0	0	0	0	0	0	0	0	0	0	0	0	0	0	0	0	0	0	0
hsa-miR-6861-3p	0	0	0	0	0	0	0	0	0	0	0	0	0	0	0	0	0	0	0	0	0	0	0	0	0	0	0	0	0	0	0	0	0	0	0	0	0	0	0	0	0	0	0	0	1	0	0	0	0
hsa-miR-4636	3	1	1	0	1	0	0	0	0	4	1	0	0	2	0	4	0	3	0	1	2	1	3	1	6	5	1	0	2	1	1	2	0	3	5	2	1	3	2	0	0	1	2	3	0	0	5	0	0
hsa-miR-1245b-3p	0	1	0	0	0	1	0	0	0	0	0	0	0	1	0	1	0	0	0	0	0	0	0	0	1	0	1	0	0	0	0	1	0	0	0	0	1	0	0	0	0	2	0	0	0	0	0	0	0
hsa-miR-208a-3p	8	0	13	0	3	8	0	1	0	0	1	0	0	0	0	0	0	0	10	0	17	0	1	1	0	4	0	0	5	5	3	0	0	0	0	23	0	2	1	0	0	0	0	0	0	0	0	0	0
hsa-miR-29a-3p	176296	163135	74301	81649	76953	75335	70409	50183	62965	203560	44567	110994	64549	84427	43779	38193	68600	99223	92222	108193	92917	107473	69996	90890	99804	34035	68373	104832	52389	130338	41915	64453	51783	152138	22604	195637	106511	79627	38862	48223	107636	88880	35487	156773	34774	18379	33002	27234	42360
hsa-miR-454-3p	12	8	4	9	22	49	28	5	3	15	38	19	31	12	10	3	5	12	12	15	48	12	14	11	13	6	26	13	35	37	13	16	6	13	18	30	10	15	60	3	9	12	21	10	23	31	26	144	18
hsa-miR-141-5p	2267	4843	3178	5083	5756	3614	2551	3012	1505	10811	1421	1446	1835	3511	2151	3963	4613	3515	78	2815	1545	2492	2593	2889	4994	569	4299	3633	955	2061	2576	6506	4947	4322	1383	1212	2336	4153	355	1123	2723	3314	2433	2084	1546	1167	4522	2585	3143
hsa-miR-324-3p	63	41	59	64	87	89	25	73	30	61	29	70	71	138	60	56	31	119	54	80	112	46	40	77	81	57	111	74	25	99	80	124	32	95	65	128	59	89	24	23	51	87	51	50	102	115	196	121	66
hsa-miR-548ar-5p	0	0	0	0	0	0	0	0	0	0	0	0	0	0	0	0	0	0	0	0	0	0	0	0	0	0	0	0	0	0	0	0	0	0	0	0	0	0	0	0	0	0	0	0	0	0	0	0	0
hsa-miR-6811-3p	0	1	0	0	0	0	0	0	0	0	0	0	0	0	0	0	0	0	0	0	0	0	0	2	0	0	0	0	0	0	0	1	0	0	0	0	0	0	0	0	0	0	0	0	0	0	0	0	0
hsa-miR-4782-5p	0	0	0	0	0	0	0	0	0	0	0	0	0	0	0	0	0	0	1	0	0	0	0	0	0	0	0	0	0	0	0	0	0	0	1	1	0	0	0	0	0	0	0	0	0	0	0	0	0
hsa-miR-6825-3p	0	0	0	0	1	0	0	0	0	0	0	0	0	0	0	0	0	0	0	0	0	0	0	0	0	0	0	0	0	1	0	0	0	0	0	0	0	0	0	0	0	0	0	0	0	0	1	0	0
hsa-miR-4633-5p	0	0	0	0	0	0	0	0	0	0	0	0	0	0	1	0	0	0	0	0	0	0	0	0	0	0	0	0	0	0	0	0	1	0	0	0	0	0	0	0	0	0	0	0	0	0	0	0	0
hsa-miR-513c-3p	0	0	0	0	0	0	0	0	0	0	0	0	0	0	0	0	0	0	0	0	0	0	0	0	0	0	0	0	0	0	0	0	0	0	0	0	0	0	0	0	1	0	0	1	0	0	0	0	0
hsa-miR-6863	0	0	0	0	0	0	0	0	0	0	0	0	0	0	0	0	0	0	0	0	0	0	0	0	0	0	0	0	0	0	0	0	0	0	0	0	0	0	0	0	0	0	0	0	0	0	0	0	0
hsa-miR-548ap-5p	0	0	0	0	0	0	0	0	0	0	0	0	0	0	0	0	0	0	0	0	0	0	0	0	0	0	0	0	0	0	0	0	0	0	0	0	0	0	0	0	0	0	0	0	0	0	0	0	0
hsa-miR-6815-5p	0	0	2	2	1	1	0	1	0	0	0	0	0	0	0	0	0	0	0	1	0	0	0	2	0	0	1	0	0	2	0	0	0	1	0	3	0	0	0	0	2	1	0	0	0	1	0	1	1
hsa-miR-4649-3p	1	1	0	0	0	0	0	0	0	0	0	1	0	1	0	0	0	2	1	0	1	2	0	0	2	0	0	1	0	0	2	0	2	2	0	1	0	1	0	0	1	0	0	1	4	0	0	0	1
hsa-miR-125a-3p	35	131	23	27	18	18	24	14	9	45	7	48	27	31	9	19	23	31	40	52	29	29	21	19	22	10	31	47	19	42	12	42	29	61	6	58	100	38	28	15	42	23	11	47	75	11	20	37	44
hsa-miR-548e-5p	0	3	0	0	1	0	0	0	0	0	0	1	1	1	1	0	0	2	0	1	1	1	1	0	2	1	0	0	0	0	1	0	1	2	0	1	1	0	0	0	0	1	0	0	2	0	1	0	0
hsa-miR-378h	0	0	0	0	0	0	0	0	0	0	0	0	0	0	0	0	0	1	0	0	0	0	0	0	0	0	0	0	0	0	0	0	0	0	0	0	0	0	0	0	0	0	0	0	0	0	0	0	0
hsa-miR-492	0	0	0	0	0	0	0	0	0	0	0	0	0	0	0	0	0	0	0	0	0	0	0	0	0	0	0	0	0	0	0	0	0	0	0	0	0	0	0	0	0	0	0	0	0	0	0	0	0
hsa-miR-543	82	8	14	2	4	12	7	3	0	4	8	10	1	2	2	1	10	7	18	7	35	2	4	0	4	7	1	4	18	8	12	14	9	7	6	20	23	4	6	0	1	8	6	9	6	3	1	2	8
hsa-miR-7704	0	0	0	0	0	0	0	0	0	0	0	0	0	0	0	0	0	0	0	0	0	0	0	0	0	0	1	0	0	0	0	0	0	0	0	0	0	0	0	0	0	0	0	0	0	0	0	0	0
hsa-miR-130b-3p	44	46	29	37	36	80	42	33	24	67	30	87	36	71	22	24	35	75	38	41	82	25	25	27	55	15	51	50	26	63	20	60	25	93	23	116	44	44	53	19	34	45	32	49	72	48	204	235	88
hsa-miR-3681-5p	0	0	0	0	0	0	0	0	0	0	0	0	1	2	1	1	0	0	0	0	1	0	0	1	0	0	2	0	0	0	0	1	0	0	0	0	2	0	0	1	1	0	0	0	0	0	1	1	0
hsa-miR-141-3p	2044	6111	2178	3756	7677	5601	6511	2756	994	12985	3120	1127	2849	3835	1045	1849	5118	3463	82	1653	2178	2238	1825	1101	3678	1968	3259	2795	1648	2041	3094	4677	4857	2704	3200	1005	3188	2978	950	694	1919	2349	5592	1502	903	2643	3243	5111	2324
hsa-miR-4433a-3p	1	0	0	0	0	0	0	0	0	0	0	0	0	0	0	0	0	0	0	0	0	1	1	0	0	0	0	0	0	0	0	0	1	0	0	0	0	0	0	0	0	0	0	0	0	0	0	0	0
hsa-miR-3167	0	0	0	0	0	0	0	0	0	0	0	0	0	0	0	0	0	0	0	0	0	0	0	0	0	0	0	0	0	0	0	0	0	0	0	0	0	0	0	0	0	0	0	0	0	0	0	0	0
hsa-miR-5003-5p	0	0	0	0	0	0	0	1	0	0	0	0	0	0	0	0	0	0	0	0	0	0	0	0	0	0	0	0	0	0	0	0	0	0	0	1	0	0	0	0	0	0	0	0	0	0	0	0	0
hsa-miR-30d-5p	90218	36837	46908	33967	26512	51749	23043	23185	7529	59193	34363	30576	15849	42300	9856	25651	31055	32652	58356	32284	89956	20291	27229	38783	36877	15656	37744	33766	53453	41891	27242	60708	71495	28155	25442	71728	31357	28378	17354	5442	20542	23799	21291	34742	15251	15655	17640	45963	9248
hsa-miR-1-3p	90862	1433	36831	115	6462	33937	48	6819	11	439	5849	28983	33	334	47	67	144	66	94038	10460	119653	478	12566	75547	12170	29565	209	11031	123644	70068	25575	185	202	209	5747	152153	106	6197	15859	402	2513	92	1926	371	367	14	1770	864	471
hsa-miR-4538	0	0	0	0	0	0	0	0	0	0	0	0	0	0	0	0	0	0	0	0	0	0	0	0	0	0	0	1	0	0	0	0	0	0	0	0	0	0	0	0	0	0	0	0	0	0	0	0	0
hsa-miR-6756-5p	0	0	0	0	0	0	0	0	0	0	0	0	0	0	0	0	0	0	0	0	0	0	0	0	0	0	0	0	0	0	0	0	0	0	0	0	0	0	0	0	0	0	0	0	0	0	0	0	0
hsa-miR-431-3p	1679	72	120	44	111	119	55	81	1	25	104	189	31	16	32	16	49	39	293	87	1010	34	47	12	30	245	60	54	321	116	112	125	67	66	51	149	181	45	158	6	34	35	37	111	55	4	14	14	102
hsa-miR-548t-5p	0	2	1	0	1	2	0	0	0	1	0	1	1	0	0	0	0	1	0	0	0	0	1	2	0	0	3	1	0	0	0	0	2	0	1	3	0	0	0	0	2	1	2	1	0	1	2	2	1
hsa-miR-29b-1-5p	16	2	5	6	39	30	38	14	2	14	7	5	28	5	1	5	4	13	7	14	70	4	7	15	15	17	14	5	31	10	15	24	6	9	47	16	5	6	27	1	6	5	41	2	6	44	16	55	13
hsa-miR-922	0	0	0	0	0	0	0	0	0	0	0	0	0	0	0	0	0	0	0	0	0	0	0	0	0	0	0	0	0	0	0	0	0	0	0	0	0	0	0	0	0	0	0	0	0	0	0	0	0
hsa-miR-20a-5p	701	448	404	512	929	5770	876	1538	205	873	2864	376	3533	1242	425	621	380	1240	518	948	5517	400	646	546	1627	725	1227	958	2727	1315	2202	785	571	1036	1945	1286	303	1141	2755	220	379	553	3952	841	477	3029	1561	8337	912
hsa-miR-545-3p	0	0	0	0	0	0	1	0	0	0	0	0	1	0	0	0	0	0	0	0	0	0	0	0	0	0	0	0	0	0	0	1	0	0	0	1	0	0	0	0	0	0	0	0	0	0	0	1	0
hsa-miR-4641	0	0	0	0	0	0	0	0	0	0	0	0	0	0	0	0	0	0	0	0	0	0	0	0	0	0	0	0	0	0	0	0	0	0	0	0	0	0	0	0	0	0	0	0	0	0	0	1	0
hsa-miR-7854-3p	0	0	0	0	1	1	1	3	0	0	0	1	2	0	0	0	1	0	0	2	0	3	0	0	0	0	0	0	0	0	0	0	0	4	0	0	0	0	0	0	0	3	1	2	9	3	0	3	2
hsa-miR-4795-5p	0	0	0	0	0	0	0	0	0	0	0	0	0	0	0	0	0	0	0	0	0	0	0	0	0	0	0	0	0	0	0	0	0	0	0	0	0	0	0	0	0	0	0	0	0	0	0	0	0
hsa-miR-5089-5p	0	7	0	10	0	3	0	0	3	4	3	0	0	6	3	23	0	2	1	2	0	1	3	4	16	1	6	9	4	3	1	0	0	3	0	4	0	9	0	0	0	6	1	1	0	0	1	0	0
hsa-miR-6762-3p	1	2	1	0	0	0	0	0	0	1	0	0	0	0	0	0	0	0	1	0	0	0	0	0	1	0	0	1	0	0	0	1	0	0	0	0	0	2	0	0	0	0	0	0	0	1	0	1	0
hsa-miR-376a-3p	249	17	7	6	10	30	3	8	5	5	6	19	1	2	3	0	7	5	33	9	73	7	19	5	8	20	8	12	31	27	18	8	4	18	2	39	12	7	24	0	13	4	8	20	5	0	6	3	31
hsa-miR-302a-5p	3	0	1	0	0	0	0	0	0	0	0	0	0	0	0	0	0	0	1	0	6	0	0	0	0	0	0	0	1	0	0	0	0	1	0	0	0	0	0	0	0	0	0	0	0	0	0	0	0
hsa-miR-637	0	0	0	0	0	0	0	0	0	0	0	0	0	0	0	0	0	0	0	0	0	0	0	0	0	0	0	1	0	0	0	0	0	0	0	0	0	0	0	0	0	0	0	0	0	0	0	0	0
hsa-miR-4739	0	0	0	0	0	0	0	0	0	0	0	1	0	0	0	0	0	0	0	0	0	0	0	0	0	0	0	0	0	0	0	0	0	0	0	0	0	0	0	0	0	0	0	0	0	0	0	9	0
hsa-miR-4774-3p	0	0	0	0	0	0	0	0	0	0	0	0	0	0	0	0	0	0	0	0	0	0	0	0	0	0	0	0	0	0	0	0	0	0	0	0	0	0	0	0	0	0	0	0	0	0	0	0	0
hsa-miR-29b-3p	2994	4981	1707	2277	5194	4915	8081	970	2386	8318	3472	3009	4109	1943	1053	621	3094	2240	1217	1682	5391	2520	1698	2389	2022	2573	2071	2036	3161	3054	3559	3265	2204	4364	1286	2968	3447	2007	3176	1446	1687	2611	1958	1443	1070	3111	946	4455	1362
hsa-miR-6850-5p	0	0	0	0	0	0	0	0	0	0	0	0	0	0	0	0	0	0	0	0	0	0	0	0	0	0	0	0	0	0	0	0	0	0	0	0	0	0	0	0	0	0	0	1	5	0	3	2	1
hsa-miR-590-5p	61	36	27	24	70	117	30	53	15	44	48	26	116	38	16	15	50	52	29	27	165	24	44	31	63	41	43	57	68	48	61	49	40	59	37	74	30	28	45	7	26	32	65	22	31	46	56	219	55
hsa-miR-645	0	0	0	0	0	0	0	0	0	0	0	0	0	0	0	0	0	0	0	0	0	0	0	0	0	0	0	0	0	0	0	0	0	0	0	0	0	0	0	0	0	0	0	0	0	0	0	0	0
hsa-miR-145-3p	683	573	310	393	154	283	166	220	103	391	125	413	91	286	98	181	430	222	444	302	309	686	205	216	290	102	408	263	178	394	107	404	541	353	134	858	686	238	183	55	220	294	86	471	169	51	79	65	57
hsa-miR-154-3p	50	11	8	5	14	63	8	35	2	8	17	13	11	12	5	2	19	18	10	7	82	4	4	7	11	7	8	24	15	10	21	19	11	15	9	39	23	10	28	3	9	12	6	24	18	1	4	4	30
hsa-miR-411-3p	835	19	43	9	10	12	3	20	0	14	3	38	1	3	0	3	23	9	91	13	93	3	35	14	16	25	7	30	33	14	38	33	25	5	2	72	37	23	6	3	9	4	3	34	25	1	0	1	23
hsa-miR-627-3p	1	1	0	0	1	0	1	0	0	1	0	0	0	0	0	0	1	0	0	2	1	1	0	2	1	1	3	1	1	1	0	2	1	1	0	1	0	2	0	0	1	1	1	2	1	0	0	2	1
hsa-miR-3186-5p	0	0	0	0	0	0	0	0	0	0	0	0	0	0	0	0	0	0	0	0	0	0	0	0	0	0	0	0	0	0	0	0	0	0	0	0	0	0	0	0	0	0	0	0	0	0	0	1	0
hsa-miR-4768-3p	0	0	0	0	0	0	0	1	0	0	0	0	0	0	0	0	0	0	0	0	0	0	0	0	0	0	0	0	0	0	0	0	0	0	0	0	0	0	0	0	0	0	0	0	0	0	0	0	0
hsa-miR-6885-3p	0	0	0	0	0	0	0	1	0	1	0	0	1	0	0	0	0	0	0	0	0	0	0	0	0	0	1	0	0	0	0	0	0	0	0	0	0	0	0	0	0	0	0	0	0	0	0	3	0
hsa-miR-548ba	0	2	0	1	0	0	0	0	0	0	0	0	0	1	0	0	1	0	0	0	2	0	0	0	1	0	0	0	0	0	0	0	0	1	0	0	0	0	1	0	0	0	0	0	0	0	0	0	0
hsa-miR-3168	0	0	0	0	0	0	0	0	0	0	0	0	0	0	0	1	0	0	0	0	0	0	0	0	0	0	0	0	0	0	0	0	0	0	0	0	0	0	0	0	0	0	0	0	0	0	0	0	0
hsa-miR-4511	0	0	0	0	0	1	0	0	0	1	1	1	0	0	0	0	0	0	1	0	0	0	0	0	0	0	0	0	0	2	1	0	0	0	0	1	0	0	0	0	0	0	0	1	0	0	0	0	0
hsa-miR-5000-3p	20	7	2	0	6	14	3	4	4	9	9	17	12	5	6	9	11	7	8	8	8	11	6	8	18	6	4	7	13	12	9	10	2	9	1	10	6	5	12	3	10	5	3	14	4	7	6	6	4
hsa-miR-223-5p	8	9	15	14	24	48	47	19	3	46	25	57	73	11	26	5	9	36	16	36	142	20	8	27	16	2	21	19	68	27	23	42	3	17	17	60	29	14	201	9	18	22	20	29	26	24	18	90	6
hsa-miR-1251-5p	1	0	2	1	1	2	1	4	0	1	1	0	1	0	0	0	2	0	0	0	4	2	5	0	6	0	0	8	6	29	44	1	7	0	5	0	0	6	0	0	0	1	0	0	0	0	0	0	0
hsa-miR-7158-3p	1	0	0	0	0	0	0	0	0	0	0	0	0	0	0	0	0	0	0	0	0	0	0	0	0	0	0	0	0	0	0	0	0	0	0	0	0	0	0	0	0	0	0	0	0	0	0	0	0
hsa-miR-6765-3p	0	0	0	0	0	0	0	0	0	0	0	0	0	0	0	0	0	0	0	0	0	0	0	0	0	0	0	0	0	0	0	0	0	0	0	0	0	0	0	0	0	0	0	0	0	0	1	0	0
hsa-miR-636	0	0	0	0	0	2	0	0	0	0	1	1	0	1	1	0	0	0	0	0	3	0	0	0	2	1	0	0	0	0	2	0	0	1	2	1	0	1	0	0	0	1	1	0	0	1	3	5	5
hsa-miR-6865-5p	0	0	0	0	0	0	0	0	0	0	0	0	0	0	0	0	0	0	0	0	0	0	0	0	0	0	0	0	0	0	0	0	0	0	0	0	0	0	0	0	0	0	0	0	0	0	1	0	0
hsa-miR-3614-3p	6	0	4	2	5	11	5	2	2	7	3	6	7	4	2	3	6	5	5	1	9	3	4	2	2	0	2	3	6	16	12	4	2	4	4	10	3	5	25	1	2	4	5	8	9	4	7	4	13
hsa-miR-6819-3p	0	0	0	0	0	0	0	0	0	0	0	0	0	0	0	0	0	0	0	0	0	0	0	0	0	0	0	0	0	0	0	0	0	0	0	0	0	0	0	0	0	0	0	0	2	0	0	0	0
hsa-miR-6778-3p	0	0	0	0	0	0	0	0	0	0	0	0	0	0	0	0	0	1	0	0	0	0	0	0	0	0	0	0	0	0	0	0	0	0	0	0	0	0	0	0	0	0	0	0	0	0	0	1	0
hsa-miR-6742-3p	1	1	0	0	0	0	0	1	1	1	1	0	0	1	1	0	1	0	0	0	0	0	1	0	0	0	0	0	0	0	1	0	0	0	0	0	0	0	0	0	0	0	0	0	0	1	0	0	0
hsa-miR-5089-3p	0	0	0	0	0	0	0	0	0	0	0	0	0	1	0	2	0	0	0	0	0	0	0	0	1	0	0	0	0	0	1	0	0	0	0	0	0	0	0	0	0	1	0	0	0	0	0	0	0
hsa-miR-3614-5p	19	11	8	5	14	14	3	16	5	23	2	34	42	13	16	11	6	45	26	18	27	18	10	28	10	2	18	14	9	31	10	34	6	15	9	20	21	3	35	17	8	10	6	48	93	25	91	16	54
hsa-miR-4671-5p	0	0	0	0	0	0	0	0	0	0	0	0	0	0	0	0	0	0	0	0	0	0	0	0	0	0	0	0	0	0	0	0	0	0	0	0	0	0	0	0	0	0	0	0	0	0	0	0	0
hsa-miR-6837-3p	6	7	4	1	6	5	2	4	7	7	1	11	6	6	5	1	3	8	6	3	18	8	5	5	3	1	4	2	6	7	3	8	3	6	4	9	6	1	6	3	10	4	5	8	6	3	3	7	3
hsa-miR-5087	1	1	2	0	0	0	0	1	0	2	0	0	0	0	0	0	0	0	0	0	0	0	0	0	0	0	0	0	0	0	0	0	0	0	0	0	1	1	0	0	0	0	0	0	2	0	0	0	0
hsa-miR-3144-5p	0	0	0	0	0	0	0	0	0	0	0	0	0	0	0	0	0	0	0	0	0	0	0	0	0	0	0	0	0	0	0	0	0	0	0	0	0	0	0	0	0	0	0	0	0	0	0	1	0
hsa-miR-5579-3p	0	2	0	3	1	12	1	8	0	2	2	2	2	5	0	1	0	9	0	6	2	1	4	3	3	3	4	5	1	4	3	2	0	3	0	0	0	7	3	2	1	2	9	6	1	1	7	2	5
hsa-miR-378b	1	0	2	0	1	2	0	0	0	0	0	2	0	0	0	0	0	2	2	0	0	0	1	1	0	1	0	0	0	2	2	1	1	0	1	5	0	0	0	1	0	1	0	0	0	0	0	0	1
hsa-miR-6865-3p	0	0	0	0	0	0	0	0	0	0	0	0	0	0	0	0	0	0	0	0	0	0	0	0	0	0	0	0	0	0	0	0	0	0	0	0	0	0	0	0	0	0	0	0	0	0	0	0	0
hsa-miR-195-5p	799	1290	420	395	185	422	123	255	114	341	269	816	123	292	114	138	458	573	770	586	277	1111	281	499	407	135	244	647	167	597	149	342	281	611	84	2084	871	479	208	137	450	250	92	1667	367	48	66	95	110
hsa-miR-1266-3p	0	0	0	1	0	0	0	0	0	0	0	0	0	0	0	0	0	0	0	0	0	0	0	0	0	0	0	0	0	0	0	0	0	0	0	0	0	0	0	0	0	0	0	0	0	1	0	0	0
hsa-miR-6507-5p	1	2	2	0	0	2	0	0	0	0	2	2	0	0	0	0	1	0	3	0	3	1	0	1	3	0	2	0	6	6	0	1	2	0	0	0	2	1	0	1	2	0	3	0	0	0	1	0	0
hsa-miR-6749-3p	0	0	1	0	0	0	0	0	0	1	0	0	0	0	0	0	1	1	1	0	1	0	0	0	0	0	0	0	0	1	0	0	0	0	0	0	0	0	0	0	0	0	0	0	1	0	0	0	2
hsa-miR-6873-5p	0	0	0	0	0	0	0	0	0	0	0	0	0	0	0	0	0	0	0	0	0	0	0	0	0	0	0	0	0	0	0	0	0	0	0	0	0	0	0	0	0	0	0	0	0	0	0	1	0
hsa-miR-4685-3p	1	0	2	1	3	0	0	2	0	1	1	0	0	2	0	1	1	0	0	1	5	0	0	1	0	1	3	1	0	1	0	1	0	2	1	1	2	0	0	0	1	0	1	0	4	1	0	3	1
hsa-miR-548u	0	0	0	0	0	0	0	0	0	0	0	0	0	0	0	0	0	0	0	0	0	0	0	0	0	0	0	0	0	0	0	0	0	0	0	0	0	0	0	0	0	0	0	0	0	0	0	0	0
hsa-miR-342-3p	266	447	192	188	257	1455	983	330	139	517	638	311	2907	350	213	137	172	424	236	504	1357	500	327	325	483	363	308	387	1113	741	820	503	208	346	391	479	261	430	2328	168	297	205	630	384	595	858	502	1728	516
hsa-miR-4639-3p	1	0	0	0	0	0	0	0	0	0	0	0	0	0	0	0	0	0	0	0	0	0	0	0	0	0	0	0	0	1	0	0	0	0	0	0	0	0	0	0	0	0	0	1	0	1	0	0	0
hsa-miR-4791	3	9	5	11	10	5	0	2	2	11	0	7	2	8	3	10	4	6	3	8	2	7	5	12	5	1	5	11	0	5	6	13	2	1	5	13	6	11	0	5	5	4	0	1	6	0	2	0	1
hsa-miR-301a-3p	15	2	6	2	24	43	15	14	2	10	21	6	34	5	1	6	9	9	6	7	54	4	6	5	9	10	10	11	13	12	21	6	6	4	13	16	7	15	51	1	9	7	22	7	14	38	28	295	16
hsa-miR-4770	2	0	1	2	0	0	0	0	1	2	0	0	0	2	1	1	1	0	3	0	0	4	0	0	0	0	0	1	0	0	0	3	1	0	0	2	3	0	0	0	0	0	0	0	3	0	2	0	0
hsa-miR-365b-5p	0	1	1	1	1	8	0	1	0	1	1	1	5	2	0	0	0	1	1	1	3	0	0	1	5	1	0	4	0	0	2	2	0	1	2	0	0	1	3	1	0	0	0	1	1	7	5	24	1
hsa-miR-196b-5p	15	72	4	20	136	223	22	49	44	78	10	87	262	114	49	85	10	126	9	28	71	58	28	44	21	22	203	23	47	59	46	61	10	311	152	65	26	11	49	25	36	41	15	105	294	261	222	452	178
hsa-miR-1283	0	0	0	0	0	0	0	0	0	1	0	0	0	0	0	0	0	0	0	2	0	0	0	0	2	0	2	0	0	1	0	0	0	0	0	1	0	0	0	0	0	0	0	1	0	0	0	0	0
hsa-miR-520g-5p	0	0	0	0	0	0	0	0	0	0	0	0	0	0	0	0	0	0	0	0	0	0	0	0	0	0	1	0	0	0	0	0	0	0	0	0	0	0	0	0	0	2	0	0	0	0	0	0	0
hsa-miR-328-3p	173	31	111	62	199	61	94	44	11	108	47	42	34	53	34	25	58	63	182	71	115	38	92	59	56	135	76	38	120	92	70	198	166	51	215	132	61	87	46	4	41	51	52	55	71	49	44	54	31
hsa-miR-410-3p	4206	210	407	127	160	445	55	336	21	147	97	494	45	161	40	53	302	204	708	201	760	143	124	96	182	160	132	180	239	455	317	353	227	280	39	826	752	149	151	54	118	157	39	372	134	9	54	18	248
hsa-miR-3942-5p	0	1	1	2	4	4	3	2	1	2	2	0	4	2	1	3	3	5	0	7	2	3	2	1	5	0	3	6	0	2	4	4	3	3	0	2	0	2	3	0	0	3	1	0	3	0	2	6	2
hsa-miR-6864-5p	0	0	0	0	0	0	0	0	0	0	0	0	0	0	0	0	0	0	0	0	0	0	0	0	0	0	0	0	0	0	0	0	0	0	0	0	0	0	0	0	0	0	0	0	0	0	0	0	0
hsa-miR-499a-5p	299	14	272	4	37	73	1	13	0	12	11	71	0	2	0	2	3	1	346	8	477	0	62	84	32	119	1	47	162	160	83	0	2	3	2	656	3	68	19	5	7	1	2	5	1	0	3	0	1
hsa-miR-4429	0	0	0	0	0	0	0	0	0	0	0	0	0	0	0	0	0	1	0	0	0	0	0	0	0	0	0	0	0	0	0	0	0	0	0	0	0	0	0	0	0	0	0	0	0	0	0	0	0
hsa-miR-7977	0	0	0	0	0	0	0	0	0	0	0	0	0	0	0	0	0	0	0	0	0	0	0	0	0	0	0	0	0	0	0	0	0	0	0	0	0	0	0	0	0	0	0	0	1	0	0	0	0
hsa-miR-7844-5p	1	0	0	0	0	1	0	0	0	1	0	0	0	0	1	0	0	1	1	1	2	0	0	0	0	0	0	0	1	0	0	2	0	0	0	0	0	0	1	1	0	1	1	1	1	1	1	1	3
hsa-miR-2113	0	0	0	0	0	0	0	0	0	0	0	0	0	0	0	0	0	0	0	0	0	0	0	0	0	0	0	0	1	0	0	0	0	0	0	0	0	0	0	0	0	0	0	0	1	0	0	0	0
hsa-miR-1234-3p	0	0	0	0	0	0	1	0	0	0	0	0	0	0	0	0	0	0	0	1	1	0	0	0	0	1	0	0	0	0	1	0	0	0	0	0	0	0	0	0	0	0	0	0	0	0	0	3	0
hsa-miR-548ag	0	0	0	0	0	0	0	0	0	1	0	0	0	0	0	0	0	0	0	0	1	0	0	0	0	0	0	0	0	0	0	1	0	0	0	0	1	0	0	0	0	0	0	0	0	0	0	0	0
hsa-miR-3610	3	9	1	1	0	1	1	4	1	0	0	1	0	2	0	13	12	0	5	4	3	5	4	1	3	2	4	0	1	5	0	11	3	1	2	2	7	4	1	1	1	3	1	4	17	3	9	2	3
hsa-miR-1278	1	0	0	0	0	0	1	0	0	0	0	0	0	0	1	0	0	0	0	0	1	1	1	0	0	0	0	0	0	0	1	0	0	0	0	2	0	0	0	0	1	0	0	0	0	0	0	0	0
hsa-miR-7974	0	0	0	2	0	2	0	3	0	1	1	0	17	8	0	0	0	4	0	2	4	1	1	0	1	0	1	0	2	0	7	1	0	2	1	0	0	3	2	1	1	1	2	0	1	7	2	15	10
hsa-miR-6736-3p	0	0	0	0	2	0	0	0	0	0	0	0	0	0	0	0	0	0	0	0	0	0	0	0	0	0	0	0	0	0	0	0	0	0	0	0	0	0	0	0	0	0	0	0	0	0	0	0	0
hsa-miR-4723-3p	0	0	0	0	0	0	0	0	0	0	0	0	0	0	0	0	0	0	1	0	0	0	0	1	0	0	0	0	0	0	0	0	0	0	0	0	0	0	0	0	0	0	0	0	0	0	0	0	1
hsa-miR-146b-3p	203	260	456	177	1137	343	366	268	160	3004	115	2126	598	138	867	75	361	1254	1720	502	3109	352	181	300	350	43	834	185	236	305	280	2086	98	570	535	677	1662	259	1117	104	689	200	761	1786	613	142	424	476	393
hsa-miR-363-5p	0	0	0	0	0	0	0	0	0	1	0	0	0	0	0	0	0	0	0	0	0	0	0	0	0	0	0	0	1	0	1	1	1	0	0	0	0	0	0	0	0	0	0	0	0	0	0	0	0
hsa-miR-30b-3p	79	15	26	27	14	7	14	7	3	30	9	25	3	14	8	7	17	14	75	20	28	6	8	20	9	26	23	7	22	18	13	28	29	11	12	30	14	4	9	2	9	10	3	10	11	1	2	19	2
hsa-miR-346	0	0	0	0	0	0	1	1	0	0	0	0	0	1	0	0	0	1	0	1	2	0	0	0	1	0	0	0	0	0	0	1	0	0	2	1	1	1	0	0	0	0	2	0	0	0	0	0	0
hsa-miR-6800-5p	0	0	0	0	0	0	0	0	0	1	0	0	0	0	0	0	0	0	0	0	0	0	0	0	0	0	0	0	0	0	0	0	0	0	0	0	0	2	0	0	0	0	0	0	1	0	0	0	0
hsa-miR-4699-5p	0	0	0	0	0	0	0	0	0	0	0	0	0	0	0	0	0	0	0	0	0	0	0	0	0	0	0	0	0	0	0	0	0	0	0	0	0	0	0	0	0	0	0	0	0	0	0	0	0
hsa-miR-496	273	22	35	20	13	31	10	28	1	5	9	50	3	19	6	6	24	12	63	15	63	11	5	8	5	12	14	23	24	34	20	35	21	24	10	105	68	9	20	4	18	31	6	48	20	3	8	7	6
hsa-miR-3187-3p	0	1	0	1	0	0	0	0	0	0	0	1	1	0	0	1	0	2	0	0	1	0	0	1	0	1	0	2	0	1	1	1	0	3	0	0	1	1	0	1	1	0	0	0	2	0	0	9	1
hsa-miR-4646-3p	0	0	0	0	0	0	0	0	0	0	0	0	0	0	0	0	0	0	0	0	0	0	0	0	0	0	0	0	0	0	0	1	0	0	0	0	0	0	0	0	0	0	0	0	0	0	0	0	0
hsa-miR-199b-3p	23301	14664	18433	8971	23632	25114	5298	24208	4235	11675	11093	21106	11595	15925	5328	5230	6876	21551	16464	17550	30729	11179	12394	12110	17479	8949	15134	21473	9682	26439	16298	13077	5967	25229	14895	51731	19756	15434	13097	4075	12646	14873	9134	30148	25848	3283	6263	5985	9253
hsa-miR-6878-5p	0	0	0	0	0	0	0	0	0	1	0	0	0	0	0	0	0	0	0	0	0	0	0	0	0	0	0	0	0	0	0	0	0	0	0	0	1	0	0	0	0	0	0	0	0	0	0	0	0
hsa-miR-100-5p	77202	32131	65695	51776	56382	40423	16590	33954	12190	56780	28102	51815	11328	74972	12360	29642	16299	58742	47906	45069	65602	40274	26927	78179	70153	18760	60783	52055	30673	45439	38762	24594	22305	68607	30104	122369	32603	51343	27042	10186	35228	57961	17896	44391	12928	2484	23565	4772	4391
hsa-miR-3677-5p	4	6	5	0	8	1	0	4	2	8	0	10	0	8	2	4	4	5	2	13	2	2	5	6	12	1	4	2	0	3	7	4	0	6	2	3	2	2	1	0	3	6	2	5	23	2	6	0	11
hsa-miR-1231	0	0	0	0	0	0	0	0	0	0	0	0	0	0	0	0	0	0	0	0	0	0	0	0	0	0	0	0	0	0	0	0	0	0	0	0	0	0	0	0	0	0	0	0	0	0	0	0	0
hsa-miR-329-3p	72	14	8	5	7	8	3	6	1	3	8	6	1	5	2	2	6	4	11	4	23	2	7	5	7	4	10	11	4	1	8	10	10	14	3	28	25	8	6	3	10	5	6	16	9	2	0	5	7
hsa-miR-6832-5p	0	0	0	0	0	0	0	0	0	0	0	0	0	0	0	0	0	0	0	0	0	0	0	0	0	0	0	0	0	0	0	0	0	0	0	0	0	0	0	0	0	0	0	0	0	0	0	0	0
hsa-miR-545-5p	1	4	0	1	1	3	1	0	0	0	1	0	0	1	1	0	0	0	0	0	0	1	0	0	2	1	0	0	0	0	1	1	0	2	0	2	1	0	3	0	0	0	0	0	0	0	1	6	3
hsa-miR-6830-3p	0	0	0	0	0	0	0	0	0	0	0	0	0	0	0	0	0	0	0	0	0	0	0	0	0	0	0	0	0	0	0	0	0	0	0	0	0	0	0	0	0	0	0	0	1	0	0	0	0
hsa-miR-548av-5p	0	0	0	0	1	0	0	0	0	0	0	0	0	0	0	0	0	0	0	0	0	0	0	0	0	0	0	0	0	1	0	0	0	0	0	0	0	0	0	0	0	0	0	0	0	0	0	0	0
hsa-miR-1914-5p	0	0	0	0	0	0	0	0	0	1	1	0	0	0	0	0	0	0	0	0	0	0	0	0	0	0	2	0	0	0	0	0	0	0	0	0	0	0	0	0	0	0	0	0	0	1	0	1	0
hsa-miR-24-2-5p	126	68	40	39	194	537	148	151	29	115	151	67	233	71	58	37	48	54	159	123	541	42	113	64	115	294	79	103	262	221	109	96	24	68	120	150	52	85	269	17	50	54	195	50	117	227	161	1674	111
hsa-miR-4767	0	0	0	0	0	0	0	0	0	0	0	0	1	0	1	0	0	0	0	0	0	0	0	0	0	0	0	0	0	0	0	0	0	0	1	0	0	0	0	0	0	0	0	0	0	0	1	0	0
hsa-miR-3202	1	0	0	0	0	0	0	1	0	0	0	0	1	0	1	0	0	1	0	0	0	0	0	0	0	0	1	0	0	0	0	1	1	0	0	0	0	0	0	1	0	0	0	0	0	1	0	0	0
hsa-miR-3064-3p	0	4	0	1	1	0	3	0	1	2	1	0	1	1	0	0	1	0	1	1	3	1	0	1	0	0	0	0	0	1	1	3	1	2	0	3	3	1	5	0	1	0	0	2	3	0	1	0	1
hsa-miR-6740-3p	0	0	0	0	0	0	0	0	0	0	0	0	0	0	0	0	0	0	0	0	0	1	0	0	0	0	0	0	0	0	0	0	0	0	0	0	0	0	0	0	0	0	0	3	0	0	0	0	0
hsa-miR-3192-3p	0	0	0	0	0	0	0	0	0	0	0	0	0	0	0	0	0	0	0	0	0	0	0	0	0	0	0	0	0	0	0	0	0	0	0	0	0	0	0	0	0	0	0	0	0	0	0	0	0
hsa-miR-3674	0	0	0	0	0	0	0	0	0	0	0	0	0	0	0	0	0	0	0	0	0	0	0	0	0	0	0	0	0	0	0	0	0	0	0	0	0	0	0	0	0	0	0	0	0	0	0	0	0
hsa-miR-222-3p	144	269	148	219	284	538	133	294	119	408	256	152	468	310	129	194	202	501	112	276	367	195	231	347	296	109	242	270	159	312	352	229	160	314	317	369	220	331	293	137	251	280	443	194	503	701	410	1080	485
hsa-miR-376a-2-5p	29	6	0	0	2	7	0	1	0	2	0	3	0	1	0	1	1	1	11	2	21	0	9	0	1	10	1	5	9	5	7	5	1	4	1	8	4	0	2	2	1	0	0	0	0	0	1	0	3
hsa-miR-323b-3p	14	2	3	1	11	18	3	15	0	7	4	5	2	4	9	5	8	1	12	3	11	1	2	1	3	11	1	4	0	4	8	50	6	2	9	20	11	4	2	1	2	5	3	5	30	3	3	4	34
hsa-miR-7157-3p	0	0	0	0	0	0	0	0	0	0	0	0	0	0	0	0	0	0	0	0	0	0	0	0	0	0	0	0	0	0	0	0	0	0	0	0	0	0	0	0	0	0	0	0	0	0	0	0	0
hsa-miR-153-3p	31	24	17	10	20	16	12	0	1	20	8	3	10	9	2	6	6	10	6	8	10	12	9	3	10	4	7	10	11	10	3	11	8	11	2	9	8	4	1	2	4	7	1	10	5	2	2	23	1
hsa-miR-6870-3p	0	0	1	0	1	0	0	0	0	0	0	0	1	0	0	1	0	0	0	1	0	0	0	0	0	0	0	0	0	0	0	1	0	0	0	0	1	0	0	1	0	0	1	0	0	0	0	1	0
hsa-miR-6841-5p	0	0	0	0	0	0	0	0	0	0	0	0	0	0	0	0	0	0	0	0	0	0	0	0	0	0	0	0	0	0	0	0	0	0	0	0	0	0	0	0	0	0	0	0	0	0	0	1	0
hsa-miR-6515-5p	0	2	0	0	0	0	1	0	0	0	0	0	0	0	2	0	0	1	0	0	0	0	1	0	0	0	0	0	0	0	0	1	1	0	0	0	1	0	0	0	1	2	0	0	1	0	0	0	0
hsa-miR-7-2-3p	0	0	0	0	0	0	0	0	0	0	1	1	0	0	0	0	1	0	0	0	0	0	0	0	0	1	0	0	0	0	0	0	0	0	0	0	2	0	1	0	2	0	0	2	0	0	0	0	0
hsa-miR-219a-2-3p	0	0	0	0	0	1	1	0	0	3	0	0	0	0	1	1	0	0	0	0	3	0	0	0	0	0	0	0	0	0	0	0	0	0	0	0	0	0	0	0	0	0	0	0	0	0	0	1	0
hsa-miR-939-3p	0	0	0	0	0	0	0	0	0	0	0	0	0	0	0	0	0	0	0	0	0	0	0	0	0	0	0	0	0	0	0	0	0	0	0	0	0	0	0	0	0	1	0	0	0	0	0	0	0
hsa-miR-651-3p	0	0	0	0	0	0	0	0	0	0	0	0	0	1	0	0	0	0	0	0	0	0	0	0	1	0	0	0	0	0	0	0	0	0	0	0	0	0	0	0	0	0	0	0	0	0	0	0	0
hsa-miR-758-5p	361	308	196	97	81	99	21	132	29	101	43	306	36	83	59	78	67	83	229	129	214	180	33	64	93	33	98	75	50	154	25	206	43	175	34	373	611	44	78	42	124	122	25	461	152	8	22	8	79
hsa-miR-152-5p	4	1	3	1	2	13	3	2	1	1	8	3	7	6	1	0	1	3	1	2	7	2	0	4	2	3	5	2	4	2	1	2	4	7	3	3	1	1	3	1	1	2	5	3	3	7	3	40	6
hsa-miR-6720-3p	46	2	24	17	11	13	3	4	8	5	10	5	11	17	5	6	1	19	9	6	17	24	6	10	14	4	14	6	24	33	6	1	2	21	15	35	1	10	10	4	4	18	4	1	25	7	24	31	5
hsa-miR-548as-5p	0	0	0	0	0	0	0	0	0	0	0	0	0	0	0	0	0	0	0	0	0	0	0	0	0	0	0	0	0	0	0	0	0	0	0	0	0	0	0	0	0	0	0	0	0	0	0	0	0
hsa-miR-3617-3p	0	0	0	0	0	0	0	0	0	0	0	0	0	0	0	0	0	0	0	0	0	0	0	0	0	0	0	0	0	0	0	0	0	0	0	0	0	0	0	0	0	0	0	1	0	0	0	0	0
hsa-miR-6879-3p	0	1	0	0	1	0	0	1	0	0	1	1	2	0	0	2	0	0	0	0	2	0	0	0	0	0	0	0	0	0	0	2	1	0	2	1	0	3	0	0	0	0	0	0	0	1	0	1	1
hsa-miR-4648	0	0	0	0	0	0	0	0	0	0	1	0	0	0	0	0	0	0	0	0	0	1	0	0	0	0	0	0	0	0	0	0	0	0	0	0	0	0	0	0	0	0	0	0	0	0	3	1	0
hsa-miR-1193	4	0	0	0	0	0	0	0	0	2	0	0	0	0	0	0	0	0	0	0	8	0	1	0	0	0	0	0	1	0	0	1	1	0	0	0	0	0	0	0	0	0	0	1	0	0	0	0	0
hsa-miR-5706	2	0	0	1	2	1	1	0	1	3	2	0	0	1	3	2	0	0	1	2	4	0	1	2	5	1	0	1	1	0	1	2	1	2	0	0	0	1	1	1	0	1	1	0	1	0	0	0	0
hsa-miR-6809-3p	0	0	0	0	0	0	0	0	0	1	0	0	0	0	0	0	1	0	0	0	0	0	1	0	0	0	0	0	0	0	0	0	0	0	0	0	0	0	0	0	0	0	0	0	0	0	0	0	0
hsa-miR-4707-5p	0	0	0	0	0	1	0	0	0	0	0	0	1	2	0	0	0	1	2	0	0	0	0	1	0	0	0	0	0	0	0	0	0	0	0	0	1	0	0	0	0	0	0	0	1	0	2	1	0
hsa-miR-193a-5p	1314	1613	1744	1171	581	1314	306	1968	264	941	572	1886	1162	1290	377	814	790	1365	1678	1008	1225	1358	1300	1250	2223	342	1257	1863	517	1562	1305	2415	949	1234	1092	1761	2529	1656	1047	426	668	823	747	2461	2106	1347	2123	2275	896
hsa-miR-96-3p	0	1	0	1	3	0	0	1	1	2	0	0	2	0	0	1	1	0	0	0	0	1	0	0	0	0	1	0	0	0	0	0	0	0	0	0	1	0	1	0	0	1	1	0	0	2	1	3	0
hsa-miR-425-5p	388	403	211	275	813	3263	1302	642	155	731	1665	513	1677	672	394	356	223	871	518	598	2161	407	584	166	998	179	502	960	1285	701	551	489	150	604	991	1135	313	450	1312	171	760	326	1583	656	695	1581	742	5932	935
hsa-miR-519a-5p	2	0	0	0	3	1	4	5	0	1	0	0	3	0	0	0	2	3	0	1	12	0	1	2	1	4	5	0	2	0	0	2	2	1	3	4	0	1	1	0	0	0	0	3	5	17	4	18	4
hsa-miR-548ao-3p	1	0	0	0	0	0	0	0	0	0	0	0	0	0	0	1	1	0	0	2	0	0	0	0	2	1	0	0	0	0	0	2	0	1	0	1	2	0	0	0	0	0	0	0	0	0	0	0	0
hsa-miR-3609	0	0	0	0	2	2	0	0	0	0	1	1	0	0	0	0	1	0	0	0	3	0	0	0	0	0	1	1	2	0	0	1	0	0	1	0	0	1	1	0	1	1	0	0	0	2	1	0	0
hsa-miR-370-5p	285	46	74	25	39	64	13	37	14	27	26	67	10	39	9	24	43	36	90	31	161	29	13	22	28	24	41	25	39	43	38	74	38	32	18	205	87	26	29	8	30	46	12	43	32	0	10	5	10
hsa-miR-92b-5p	1	0	0	0	2	2	15	0	1	29	0	0	0	1	0	0	2	1	0	1	0	2	0	0	0	0	0	1	0	1	2	0	0	2	0	4	3	1	0	0	0	1	0	0	9	0	2	7	1
hsa-miR-4518	0	0	0	0	0	0	0	0	0	0	0	0	0	0	0	0	0	0	0	0	0	0	0	0	0	0	0	0	0	0	0	0	0	0	0	0	0	0	0	0	0	0	0	0	0	0	0	0	0
hsa-miR-145-5p	8128	5707	4875	6026	8305	8066	6977	3523	610	5986	6299	4463	3451	4645	2116	3446	5501	2662	12089	4381	12977	8443	5934	3640	3849	7525	6125	4123	14672	7802	4249	13633	11147	3996	6701	11707	5835	3983	7403	369	2170	2971	4627	5903	5704	2782	1910	2581	1572
hsa-miR-3929	0	0	0	0	0	0	0	0	0	0	0	0	0	0	0	0	0	0	0	3	0	0	0	0	0	0	0	0	0	0	0	0	0	0	0	0	0	0	0	0	0	0	0	0	1	0	0	1	0
hsa-miR-4452	0	0	0	0	0	0	0	0	0	0	0	0	0	0	0	0	0	0	0	0	0	0	0	0	0	0	0	0	0	0	0	0	0	0	0	0	0	0	0	0	0	0	0	0	1	0	0	0	0
hsa-miR-3145-3p	0	0	0	0	0	0	0	0	0	0	0	0	0	0	0	0	0	0	0	0	1	0	0	0	0	1	0	0	0	0	0	0	0	0	0	0	0	0	0	0	0	0	0	2	0	0	0	0	1
hsa-miR-588	0	0	0	0	0	0	0	0	0	0	0	0	0	0	0	0	0	0	0	0	0	0	0	0	0	0	0	0	0	0	0	0	0	0	0	0	0	0	0	0	0	0	0	0	0	0	0	0	0
hsa-miR-4783-5p	0	0	0	0	0	0	0	0	0	0	0	0	0	0	0	0	0	0	0	0	0	0	0	0	0	0	0	0	0	0	0	0	0	0	0	0	0	0	0	0	0	0	0	0	0	0	0	0	0
hsa-miR-5684	4	6	0	1	1	2	0	4	1	2	0	1	1	5	1	7	2	5	0	1	0	0	0	2	0	0	1	1	1	8	2	1	1	3	1	5	0	1	1	1	2	5	1	3	3	1	6	5	1
hsa-miR-7152-5p	0	0	1	1	0	0	0	0	0	0	0	0	0	0	0	0	0	0	1	0	0	0	0	0	0	0	1	0	0	0	0	0	0	0	0	1	0	0	0	0	0	0	0	0	0	0	0	0	0
hsa-miR-548ah-5p	0	0	0	0	0	0	0	0	0	0	0	0	0	0	0	0	0	0	2	0	0	0	0	0	0	0	0	0	0	0	0	0	0	0	0	0	0	0	0	0	0	0	0	0	0	0	0	0	0
hsa-miR-4489	0	0	0	0	0	0	0	0	0	0	0	0	0	0	1	0	0	0	0	0	0	0	0	0	0	0	1	0	0	0	0	0	0	0	0	0	0	0	0	0	0	0	0	0	1	0	1	0	0
hsa-miR-629-5p	327	446	417	499	408	651	167	460	169	519	318	673	1049	750	384	1170	308	813	438	847	773	588	431	769	1055	183	1001	562	270	656	777	885	439	875	407	847	344	696	621	183	537	581	516	591	924	779	247	565	867
hsa-miR-559	0	0	0	0	0	0	0	0	0	0	0	0	0	0	0	0	0	0	0	0	0	0	0	0	0	0	0	0	0	0	0	0	0	0	0	0	0	0	0	0	0	0	0	0	0	0	0	0	0
hsa-miR-133a-3p	75822	1482	22007	78	9264	17643	49	3443	5	368	3558	12860	24	163	44	32	38	31	82753	5871	101308	167	14788	41014	4313	43560	136	4986	78768	39155	15149	112	85	94	5468	52166	46	4667	12076	147	1636	48	2088	128	227	19	1187	894	408
hsa-miR-4445-5p	0	0	0	0	0	0	0	0	0	0	0	0	0	0	0	0	0	0	0	0	0	0	0	0	0	0	0	0	0	0	0	0	0	0	0	0	0	0	0	0	0	0	0	0	0	0	0	0	1
hsa-miR-6831-3p	0	0	0	0	0	0	0	0	0	0	0	0	0	0	0	0	0	0	0	0	0	0	0	0	0	0	0	0	0	0	0	0	0	0	0	0	0	0	0	0	0	0	0	0	0	0	0	0	0
hsa-miR-4424	0	0	1	0	0	0	0	0	0	0	0	0	0	0	0	0	0	0	0	0	0	0	0	0	0	0	0	0	0	0	0	0	0	0	0	1	0	0	0	1	0	0	0	0	0	0	0	0	0
hsa-miR-4638-5p	0	1	0	0	0	0	0	0	0	0	0	0	0	0	0	0	0	0	0	1	1	0	0	0	0	0	0	0	0	0	0	0	0	0	0	0	0	0	0	0	0	0	0	0	0	0	0	0	0
hsa-miR-210-3p	120	113	182	178	2187	3280	725	2634	97	636	2216	27	1929	828	694	1433	114	589	100	420	692	101	1411	396	2007	1058	1452	1769	966	507	3052	417	339	559	3937	246	25	1968	160	86	174	262	5345	110	3123	3629	3006	6290	4329
hsa-miR-3677-3p	11	12	7	11	13	8	2	10	16	16	1	25	25	13	18	20	11	26	5	18	27	15	12	15	12	3	13	19	2	11	6	34	3	19	0	15	13	14	10	6	21	18	3	14	112	11	35	28	29
hsa-miR-10b-3p	156	56	63	88	19	96	26	81	41	83	44	62	64	144	61	106	6	120	81	116	105	80	44	154	121	31	188	128	54	151	53	32	29	151	67	478	25	88	69	14	81	90	47	229	55	59	55	81	57
hsa-miR-4662a-3p	0	0	0	0	0	0	0	0	0	0	0	0	0	0	0	0	0	0	0	0	0	0	0	0	0	0	0	0	0	0	0	0	0	0	0	0	0	0	0	0	0	0	0	0	0	0	0	0	0
hsa-miR-6833-5p	0	0	0	0	0	0	0	0	0	0	0	0	0	0	0	0	0	0	0	0	0	0	0	0	0	0	0	0	0	0	0	0	0	0	0	0	0	0	0	0	0	1	0	0	0	0	0	0	0
hsa-miR-6848-3p	0	0	0	0	0	0	0	0	0	0	0	0	0	0	0	0	0	0	0	0	0	0	0	0	0	0	0	0	0	0	0	0	0	0	0	0	0	0	0	0	0	0	0	0	1	0	0	0	0
hsa-miR-1292-5p	1	1	0	1	1	7	2	6	0	3	2	0	2	0	1	1	0	1	1	0	1	1	3	0	1	0	1	2	0	1	0	1	1	2	2	1	1	0	2	1	0	1	1	4	2	10	0	9	9
hsa-miR-3922-5p	0	0	0	0	1	0	0	0	0	1	0	0	0	0	0	0	0	0	0	0	0	0	0	0	0	0	0	0	0	0	0	0	0	0	0	0	0	0	0	0	0	0	0	0	0	0	0	2	0
hsa-miR-200a-3p	940	2266	817	1148	4100	1362	5263	413	343	10661	498	338	405	1209	281	383	1595	1006	38	313	562	819	325	330	779	273	1129	517	437	436	837	1528	1793	687	1325	191	976	782	172	141	598	888	1073	317	531	961	398	6127	632
hsa-miR-27b-3p	29540	24804	18431	20098	18419	28222	5634	34676	12061	25966	13606	14215	8000	35008	13236	18824	13689	43958	25225	33454	18917	15547	23024	15557	40768	12892	30116	39961	13549	45949	17866	13656	11503	36191	7582	41731	15187	25904	5491	9915	18145	25896	14779	29088	12487	5564	6872	29128	9062
hsa-miR-4753-3p	0	1	0	0	0	0	1	0	0	0	0	0	0	0	0	0	1	0	0	0	0	0	0	0	0	0	0	0	0	0	0	0	0	0	0	0	1	0	0	0	0	0	0	0	0	1	0	0	2
hsa-miR-495-5p	29	1	1	2	1	10	2	1	2	3	2	1	0	0	0	0	2	0	2	0	9	2	0	1	2	0	2	6	5	2	7	2	6	1	1	9	3	1	0	2	2	2	1	1	2	0	0	0	2
hsa-miR-5009-3p	0	0	0	0	0	0	0	0	0	0	0	0	0	0	0	0	0	0	0	0	0	0	0	0	0	0	0	0	0	0	0	0	0	0	0	0	0	0	0	0	0	0	0	0	0	0	0	0	0
hsa-miR-3126-3p	0	1	2	0	1	2	0	1	0	1	0	0	1	0	0	0	0	0	1	1	0	0	1	0	0	0	0	1	1	0	1	0	0	1	0	0	0	0	0	0	0	0	0	0	2	0	0	0	0
hsa-miR-15a-5p	576	334	285	262	646	2343	594	678	142	649	1379	454	1653	583	260	282	317	653	470	678	3441	356	381	448	720	305	594	500	1245	1079	750	575	202	616	629	1387	349	435	1954	160	315	394	792	570	561	971	710	2695	465
hsa-miR-6822-5p	0	0	0	0	0	0	0	0	0	1	0	0	0	0	0	0	0	0	0	0	1	0	0	0	0	0	0	0	0	0	0	0	0	0	0	0	0	0	0	0	0	0	0	0	0	0	0	0	0
hsa-miR-3689a-5p	0	0	0	0	0	0	0	0	0	0	0	0	0	0	0	0	0	0	0	0	0	0	0	0	0	0	0	0	0	0	0	0	0	0	0	0	0	0	0	0	0	0	0	0	0	0	0	0	0
hsa-miR-548az-5p	0	0	0	0	0	0	0	0	0	0	0	0	0	0	0	0	0	0	0	0	1	0	0	0	0	0	0	0	0	0	0	0	0	0	0	0	0	0	0	0	0	0	0	0	0	0	0	0	0
hsa-miR-7705	1	1	2	0	5	7	2	1	2	2	2	3	5	1	2	1	0	2	0	0	6	0	1	1	1	0	5	0	2	0	1	0	1	1	3	1	4	0	1	0	2	1	2	3	9	5	12	11	1
hsa-miR-4707-3p	0	0	0	0	1	0	1	0	0	1	0	3	0	0	1	0	0	0	0	0	1	3	0	0	0	0	0	1	0	1	0	1	0	0	0	3	1	0	0	1	0	0	1	0	0	2	2	7	2
hsa-miR-580-5p	0	0	1	0	1	3	0	1	1	0	2	1	1	0	0	1	2	1	1	1	2	0	1	2	0	0	1	0	0	0	1	1	0	0	0	5	2	0	1	0	0	0	0	1	2	0	0	1	0
hsa-miR-601	0	0	0	0	0	0	0	0	0	0	0	0	0	0	0	0	0	0	0	0	0	0	0	0	0	0	0	0	0	0	0	0	0	0	0	0	0	0	0	0	0	0	0	0	0	0	0	0	0
hsa-miR-3197	0	0	0	0	0	0	0	0	0	0	0	1	0	0	0	0	0	0	0	0	0	0	0	0	0	0	0	0	0	0	0	2	0	0	0	0	0	0	0	0	0	0	0	0	0	0	0	0	0
hsa-miR-6784-3p	0	0	0	0	0	0	0	0	0	0	0	0	0	0	0	0	0	0	0	0	0	0	0	0	0	1	0	0	0	0	0	0	0	0	0	0	0	0	0	0	0	0	0	0	0	0	0	0	0
hsa-miR-4804-5p	0	0	0	0	0	0	0	0	0	0	0	0	0	0	0	0	0	0	0	0	0	0	0	0	0	0	0	0	0	0	0	0	0	0	0	0	0	0	0	0	0	0	0	0	0	0	0	0	0
hsa-miR-7109-5p	0	0	0	0	0	0	0	0	0	0	0	0	0	0	0	0	0	0	0	0	0	0	0	0	0	0	0	0	0	0	0	0	0	0	0	0	0	0	0	0	0	0	0	0	0	0	0	0	0
hsa-miR-6755-3p	0	0	0	0	0	0	0	0	0	0	0	0	0	0	0	0	0	0	0	0	1	0	0	0	0	0	0	0	0	0	0	0	0	0	0	0	0	0	0	0	0	0	0	0	0	0	0	0	0
hsa-miR-6801-3p	0	0	0	0	0	0	0	0	0	0	0	0	0	0	0	0	0	0	0	0	0	0	0	0	0	0	0	0	0	0	0	0	0	0	0	0	0	0	0	0	0	0	0	0	0	0	0	0	0
hsa-miR-3130-3p	1	4	0	0	0	3	0	1	1	2	0	0	1	4	0	3	0	1	1	0	0	1	5	0	5	1	4	3	1	1	2	2	1	1	1	0	1	3	0	1	1	1	1	0	0	0	3	0	0
hsa-miR-4704-5p	0	0	0	0	0	0	0	0	0	0	0	0	0	0	0	0	0	0	0	0	0	0	0	0	0	0	0	0	0	0	0	0	0	0	0	0	0	0	0	0	0	0	0	0	0	0	0	0	0
hsa-miR-32-3p	2	7	0	1	4	9	3	2	3	9	7	7	1	9	3	3	3	7	1	5	3	4	2	3	5	0	3	6	2	5	4	2	1	5	2	3	2	5	7	1	4	5	1	5	5	2	3	20	6
hsa-miR-433-3p	188	3	13	6	13	6	5	11	2	2	13	16	1	5	3	2	11	6	21	6	25	2	5	5	2	6	4	10	14	9	4	21	17	5	0	27	29	7	7	1	2	3	1	7	4	0	3	0	12
hsa-miR-6797-5p	0	0	0	0	0	0	0	0	0	0	0	0	0	0	0	0	0	0	0	0	0	0	0	0	0	0	0	0	0	0	0	0	0	1	0	0	0	0	0	0	0	0	0	0	1	0	0	0	0
hsa-miR-6855-5p	0	0	0	0	0	0	0	0	0	1	1	1	0	0	0	0	0	0	1	1	1	0	0	0	0	0	0	0	0	0	0	0	0	0	1	0	1	0	0	0	0	0	0	0	1	0	0	0	0
hsa-miR-487b-5p	9	2	0	1	0	4	0	0	0	0	0	1	0	2	0	0	2	0	0	0	4	0	0	1	0	2	0	0	0	0	0	3	1	0	0	2	2	1	0	0	0	0	0	2	1	0	0	0	1
hsa-miR-381-3p	96150	1185	4602	434	962	4247	147	1186	77	728	771	3657	187	370	177	164	1540	610	15459	1052	22232	454	4044	1245	1218	2879	503	2403	7480	4819	9006	1930	2202	806	548	4383	1294	2903	511	109	451	379	653	763	876	57	609	86	635
hsa-miR-320c	1	6	2	4	1	6	7	2	0	4	5	2	3	1	1	1	2	4	2	1	7	2	10	3	3	3	0	4	5	6	1	9	6	1	8	6	1	1	5	0	2	1	2	8	3	5	4	3	3
hsa-miR-6506-3p	0	0	0	0	0	0	0	0	0	0	0	0	0	0	0	0	0	0	0	0	0	0	0	0	0	0	0	0	0	0	0	0	0	0	0	0	0	0	0	0	0	0	0	0	0	0	0	0	0
hsa-miR-483-5p	14	1	5	0	9	8	3	2	1	0	5	6	3	4	1	0	1	12	20	4	38	3	4	10	6	13	2	1	11	13	2	1	0	3	3	26	2	3	14	0	2	3	2	4	3	8	2	51	10
hsa-miR-7160-3p	0	0	0	0	0	0	0	0	0	0	0	0	0	0	0	0	0	0	0	0	0	0	0	0	0	0	0	0	0	0	0	0	0	0	0	0	0	0	0	0	0	0	0	0	0	0	0	0	0
hsa-miR-4260	0	0	0	0	0	0	0	0	0	0	0	0	0	0	0	0	0	0	0	0	0	0	0	0	0	0	0	0	0	0	0	0	0	0	0	0	0	0	0	0	0	0	0	0	0	0	0	0	0
hsa-miR-6823-5p	0	0	0	0	0	0	0	0	0	0	0	0	0	0	0	0	0	0	0	0	0	0	0	0	0	0	0	0	0	0	0	0	0	0	0	0	0	0	0	0	0	0	0	0	0	0	0	0	0
hsa-miR-6841-3p	0	0	0	0	0	0	0	0	0	0	0	0	0	0	0	0	0	0	0	0	0	0	0	0	0	0	0	0	0	0	0	0	0	0	0	0	0	0	0	0	0	0	0	0	0	0	0	0	0
hsa-miR-581	2	0	0	0	1	0	3	1	0	2	3	0	1	2	0	1	1	1	2	1	2	3	0	0	2	1	1	2	3	1	3	3	4	1	0	2	1	3	1	0	0	2	2	0	1	2	0	0	1
hsa-miR-193b-5p	53	30	52	20	17	29	7	45	7	21	13	50	37	44	12	35	21	28	54	23	57	21	36	41	61	17	36	19	54	65	27	32	70	37	17	68	22	31	31	13	15	24	7	34	74	65	83	53	66
hsa-miR-6733-3p	2	1	2	1	1	2	2	1	1	2	1	3	1	2	4	2	9	4	4	4	3	2	1	4	3	0	8	4	2	1	4	3	1	3	1	5	2	2	1	0	1	4	0	3	4	0	2	1	1
hsa-miR-3911	0	0	0	1	0	1	0	0	0	1	0	1	0	0	0	0	0	0	0	0	0	0	0	1	1	1	1	0	0	1	0	1	0	0	0	3	0	0	0	0	0	0	1	0	10	0	2	4	3
hsa-miR-4668-3p	2	4	2	3	6	16	12	5	0	4	3	2	16	1	0	1	2	5	0	2	11	2	3	1	1	3	2	0	6	1	7	5	2	2	6	5	2	3	18	0	1	2	3	7	0	6	1	9	2
hsa-miR-3908	0	0	0	0	0	0	0	0	0	0	0	0	0	0	0	0	0	0	0	0	0	0	0	0	0	0	0	0	0	0	0	0	0	0	0	0	0	0	0	0	0	0	0	0	0	0	0	0	0
hsa-miR-3650	0	0	0	0	0	0	0	0	0	0	0	0	0	0	0	0	1	0	0	0	0	0	0	0	0	0	0	0	0	0	0	1	0	0	0	0	0	0	0	0	0	0	0	0	0	0	0	0	0
hsa-miR-143-5p	115	62	68	74	437	242	45	134	11	105	50	56	69	89	49	49	177	56	126	54	180	123	82	45	74	215	116	66	54	158	228	393	299	51	292	150	127	83	30	7	29	58	72	54	210	103	64	79	33
hsa-miR-8083	0	0	0	0	0	0	0	0	0	0	0	0	0	0	0	0	0	0	0	0	0	0	0	0	0	0	0	0	0	0	0	0	0	0	0	0	0	0	0	0	0	0	0	0	0	0	0	0	0
hsa-miR-6848-5p	0	0	0	0	0	0	0	0	0	0	0	0	0	0	0	0	0	0	0	0	0	0	0	0	0	0	0	0	0	0	0	0	0	0	0	0	0	0	0	0	0	0	0	0	0	0	0	1	0
hsa-miR-187-5p	0	0	1	0	0	0	0	1	0	0	0	0	0	1	0	0	0	1	0	0	0	1	0	0	0	0	2	0	1	0	0	0	1	0	0	0	1	0	0	0	2	0	0	0	4	0	7	0	0
hsa-miR-507	0	0	0	0	1	0	0	0	0	0	0	0	0	1	0	0	0	1	0	0	0	0	0	0	0	0	0	2	0	3	1	0	0	0	1	0	0	1	0	0	2	1	2	1	0	0	0	1	0
hsa-miR-937-5p	0	0	0	0	0	1	0	0	2	0	0	1	0	1	0	0	0	0	0	0	0	0	0	0	0	0	0	0	0	0	0	0	0	0	0	0	0	0	0	0	0	0	0	0	4	0	0	0	0
hsa-miR-4667-3p	0	0	0	0	0	0	0	0	0	1	0	0	0	0	0	0	0	0	0	0	0	0	0	0	0	0	0	0	0	0	0	0	0	0	0	0	0	0	0	0	1	0	0	0	0	0	0	0	0
hsa-miR-504-3p	0	0	0	0	0	0	0	0	0	0	0	0	0	0	0	0	0	0	0	0	2	1	0	0	0	0	0	0	0	0	0	0	0	0	0	0	0	0	0	0	0	0	0	0	0	0	0	3	0
hsa-miR-376c-5p	48	4	9	1	9	18	7	9	1	2	2	9	3	0	1	1	4	8	5	4	17	0	9	1	2	19	1	9	10	12	11	2	2	2	1	13	10	3	0	2	0	3	2	5	3	0	0	2	6
hsa-miR-7855-5p	1	0	0	0	0	0	0	0	0	0	0	1	0	0	0	0	0	0	2	0	0	0	0	1	0	0	0	0	1	2	1	0	1	0	0	0	0	0	0	0	0	0	0	0	0	0	0	0	0
hsa-miR-4772-5p	3	6	2	1	1	13	3	5	1	7	2	13	3	5	4	3	1	5	1	7	5	11	22	7	10	0	1	1	1	17	6	7	2	0	0	26	4	6	13	3	2	3	3	4	17	7	6	7	5
hsa-miR-203b-5p	0	0	0	0	0	3	0	0	0	0	0	0	0	0	0	0	0	0	0	0	0	0	0	1	0	0	0	0	0	1	0	0	0	0	0	0	0	0	0	0	0	0	0	0	0	0	0	0	0
hsa-miR-632	1	3	1	0	1	0	0	0	1	0	0	0	1	1	0	2	2	0	0	0	2	0	1	1	1	0	0	0	1	2	0	1	1	0	0	0	0	3	0	0	2	2	0	0	0	2	0	1	1
hsa-miR-6810-5p	0	0	0	0	0	0	0	0	0	0	0	0	0	0	0	0	0	0	0	0	0	0	0	0	0	0	0	0	0	0	0	0	0	0	0	0	0	0	0	0	0	0	0	0	0	0	0	0	0
hsa-miR-642a-3p	0	0	0	0	0	0	0	0	1	2	0	0	0	0	0	0	1	0	0	2	0	0	1	0	0	0	0	0	0	0	1	0	1	1	0	0	0	0	0	0	1	1	0	0	3	0	0	5	1
hsa-miR-106a-3p	1	2	0	2	1	0	0	0	0	2	0	1	0	1	0	0	0	0	2	1	0	0	0	0	0	0	1	0	0	2	0	2	3	1	0	0	1	0	0	0	0	0	1	3	0	0	0	0	0
hsa-miR-3618	0	0	0	0	0	0	0	0	0	0	0	0	0	0	0	0	0	0	0	0	0	0	0	0	0	0	0	0	0	0	0	1	0	0	0	0	0	0	0	0	0	0	0	0	0	0	0	0	0
hsa-miR-548ac	0	0	0	0	0	0	0	0	0	0	0	0	0	0	0	0	0	0	0	0	0	0	0	0	0	0	0	0	0	0	0	0	0	0	0	0	0	0	0	0	0	0	0	0	0	0	0	0	0
hsa-miR-607	1	1	0	0	1	0	0	0	0	2	2	0	3	1	2	1	0	2	3	1	4	2	1	2	1	1	1	0	2	5	1	0	0	1	0	3	0	0	2	0	1	1	1	1	1	0	1	3	2
hsa-miR-4488	0	0	0	0	0	0	0	0	0	0	0	0	0	0	0	0	0	0	0	0	0	0	0	0	0	0	0	0	0	0	0	0	0	0	0	0	0	0	0	0	0	0	0	0	0	0	0	1	0
hsa-miR-4763-5p	0	0	0	0	2	1	0	0	0	0	0	0	0	0	0	0	0	0	0	0	0	0	0	0	0	0	0	0	1	0	0	0	1	0	0	0	0	0	0	0	0	0	0	1	0	0	0	5	1
hsa-miR-6844	0	2	0	0	0	0	0	1	0	0	0	0	0	1	0	0	0	0	0	0	0	1	0	0	0	0	0	0	0	0	1	0	0	0	0	0	0	1	0	0	0	0	0	0	0	0	0	4	0
hsa-miR-4705	1	0	2	0	5	2	3	0	0	4	1	0	0	0	0	2	1	4	0	0	1	0	0	1	1	0	1	2	2	1	0	0	1	5	0	3	2	1	0	0	1	4	0	1	0	0	0	0	0
hsa-miR-548am-3p	0	0	0	0	0	0	0	0	0	0	0	0	0	0	0	0	0	0	0	0	0	0	0	0	0	0	0	0	0	0	0	0	0	0	0	0	0	0	0	0	0	0	0	0	0	0	0	0	0
hsa-miR-5187-3p	0	0	0	0	0	0	0	0	0	0	0	0	0	0	0	0	0	0	0	1	0	0	0	0	0	0	0	0	0	0	0	1	0	0	1	0	0	0	0	0	0	0	0	0	0	0	1	0	0
hsa-miR-378f	10	1	2	2	0	0	0	3	0	1	0	5	0	0	0	1	0	1	16	0	2	0	2	9	3	0	2	1	2	8	2	0	0	0	0	11	2	1	0	0	2	2	0	0	1	0	0	0	0
hsa-miR-4794	0	0	0	0	0	0	0	0	0	0	0	0	0	0	0	0	0	0	0	0	0	0	0	0	0	0	0	0	0	0	0	0	0	0	0	0	0	0	1	0	0	0	0	0	0	0	0	0	0
hsa-miR-1298-3p	2	3	1	1	0	0	0	0	0	8	1	0	0	0	0	0	1	0	0	0	0	0	0	0	0	0	0	0	0	1	0	0	2	0	5	0	1	1	0	0	0	0	0	11	0	0	0	0	0
hsa-miR-4661-3p	0	0	0	0	0	0	0	0	0	0	0	0	0	0	1	0	0	0	0	0	0	0	0	0	0	0	0	0	0	0	0	0	0	0	0	0	0	0	0	2	0	0	0	0	0	0	0	0	0
hsa-miR-200c-5p	71	176	214	230	240	220	116	338	71	457	55	70	284	293	121	246	112	268	6	133	139	160	67	274	389	57	322	238	118	183	283	316	161	260	124	61	131	290	38	70	72	200	540	115	49	258	489	498	198
hsa-miR-7852-3p	0	0	0	0	0	0	0	0	0	0	0	0	0	0	0	0	0	0	0	0	0	0	0	0	0	0	0	0	0	0	0	0	0	0	0	0	0	0	0	0	0	0	0	0	0	0	0	0	0
hsa-miR-24-3p	42286	36493	16239	15424	13893	24078	4217	24341	7878	20901	9047	23025	8508	30255	10783	13781	9836	37189	47364	25830	21906	18244	15695	15589	32382	12740	22950	33201	15491	45696	11527	15242	7206	34924	9436	76077	18509	25514	7453	7258	21461	23966	12026	28498	28717	9868	25666	71027	18176
hsa-miR-6818-5p	0	0	0	0	0	1	1	0	0	0	0	1	0	0	0	0	0	0	0	0	2	0	0	0	0	0	0	0	0	1	0	0	0	0	0	1	0	1	0	0	0	0	0	0	0	0	0	0	2
hsa-miR-585-3p	6	5	3	3	1	6	5	8	0	2	1	1	1	6	0	3	1	2	1	3	14	6	0	1	2	3	1	1	5	0	3	0	0	1	0	18	13	0	0	0	0	1	0	4	0	0	0	0	0
hsa-miR-3926	3	4	3	3	2	1	2	1	1	6	3	3	2	7	3	5	4	2	10	3	4	0	4	5	2	2	2	5	1	2	1	4	0	4	2	12	1	4	2	1	6	6	0	3	3	2	1	0	0
hsa-miR-10b-5p	321460	194756	178054	153713	77406	313843	174705	75411	74868	212065	407238	119119	216032	159849	142151	321492	20933	112862	259595	350244	397005	148066	229092	341943	250767	242949	330965	235602	331655	221260	129407	78906	52127	215846	176165	597718	31752	154162	386649	32665	173894	124327	179756	556925	69253	142376	57898	307493	84841
hsa-miR-4499	0	0	0	0	0	0	0	0	0	0	0	0	0	0	0	0	0	0	0	0	0	0	0	0	0	0	0	0	0	0	0	0	0	0	0	0	0	0	0	0	0	0	0	0	0	0	0	0	0
hsa-miR-5000-5p	0	0	0	0	0	0	0	0	0	0	0	0	0	0	0	0	0	0	0	0	0	0	0	0	1	2	0	0	0	0	0	0	0	0	0	0	0	0	0	0	0	0	0	0	0	0	0	1	1
hsa-miR-4672	0	1	0	0	0	0	0	0	0	0	0	0	0	0	0	0	0	0	1	0	0	0	0	0	0	0	0	0	0	0	0	0	0	0	0	0	0	0	0	0	0	0	0	0	0	0	0	0	0
hsa-miR-372-3p	18	0	0	0	2	1	0	0	0	3	0	1	1	0	0	0	0	2	1	0	12	4	1	3	0	0	5	1	2	1	0	1	0	2	1	4	0	1	1	0	1	1	0	0	1	0	1	4	0
hsa-miR-4732-5p	0	0	2	0	0	0	0	0	0	0	4	1	2	2	0	0	0	0	1	0	2	1	0	0	0	0	0	0	2	3	1	0	0	0	0	10	2	0	0	0	2	0	0	1	0	2	0	1	1
hsa-miR-4690-3p	0	0	0	0	0	0	0	0	0	0	0	0	0	0	0	0	0	1	0	0	0	0	0	1	0	0	0	1	0	1	0	2	0	0	0	0	0	0	0	0	1	2	0	0	0	1	0	0	1
hsa-miR-1343-5p	0	0	0	0	0	0	0	0	0	0	0	0	0	0	0	0	0	0	0	0	0	0	0	0	0	0	0	0	0	0	0	0	0	0	0	0	0	0	0	0	0	0	0	0	0	0	0	0	0
hsa-miR-4712-5p	0	0	0	0	0	0	0	0	0	0	0	0	0	0	0	0	0	0	0	0	0	0	0	0	0	0	0	0	0	0	0	0	0	0	0	0	0	0	0	0	0	0	0	2	0	0	0	0	0
hsa-miR-8072	0	0	0	0	0	0	0	0	0	0	0	2	0	0	0	0	0	0	0	0	0	0	0	0	0	0	0	0	1	0	0	2	0	0	0	0	0	0	0	0	1	0	0	0	1	0	1	1	1
hsa-miR-4697-3p	0	0	0	0	0	0	0	0	0	0	0	0	0	0	0	0	0	0	0	0	0	0	0	0	0	0	0	0	0	0	0	0	0	0	0	0	0	0	0	0	0	0	0	0	0	0	0	0	0
hsa-miR-921	0	0	0	0	0	0	0	0	0	0	0	0	0	0	0	0	0	0	0	0	0	0	0	0	0	0	0	0	0	0	0	0	0	0	0	0	0	0	0	0	0	0	0	0	0	0	0	0	0
hsa-miR-6734-3p	0	0	0	0	0	0	0	0	0	0	0	0	0	0	0	0	0	0	0	0	0	0	0	0	0	0	0	0	0	0	0	0	0	1	0	0	0	0	0	0	0	1	0	0	0	0	0	0	0
hsa-miR-4524a-5p	2	0	0	0	0	1	0	0	0	0	0	0	0	0	0	0	0	0	0	0	0	0	0	0	0	0	0	0	0	0	0	0	0	0	0	0	0	0	0	0	0	0	0	1	0	0	0	0	0
hsa-miR-520e-3p	0	0	0	0	0	2	0	1	0	0	0	0	0	0	0	0	0	1	0	0	0	0	0	0	1	0	0	1	0	0	0	0	0	0	0	0	0	0	0	0	0	0	0	0	0	0	0	3	1
hsa-miR-3913-3p	0	2	0	1	2	1	0	2	0	0	0	1	0	1	0	0	0	0	2	0	1	0	0	1	1	0	1	0	1	2	1	1	0	1	0	0	0	0	1	0	0	1	0	4	0	0	1	3	1
hsa-miR-24-1-5p	99	135	68	50	129	223	133	75	27	141	112	58	85	76	49	51	52	60	132	82	284	39	123	56	91	253	73	93	148	184	92	71	45	112	43	105	47	75	66	14	45	69	68	76	46	41	19	507	35
hsa-miR-3126-5p	0	0	0	0	0	0	0	0	0	0	0	2	0	0	0	0	0	0	0	0	0	0	0	0	0	0	0	1	0	0	0	0	0	0	0	0	0	0	0	0	0	0	0	0	0	0	0	0	0
hsa-miR-5692c	0	0	0	0	0	0	0	1	0	0	0	0	0	0	0	0	0	0	0	0	0	0	0	0	0	0	0	0	0	0	0	0	0	0	0	0	0	0	0	0	0	0	0	0	0	0	0	0	0
hsa-miR-5571-5p	0	0	0	3	0	1	0	0	4	2	0	4	0	0	1	0	0	0	0	0	2	1	1	0	0	0	1	0	0	0	0	1	0	0	0	0	1	0	0	0	0	0	0	0	0	3	0	0	0
hsa-miR-1204	0	0	0	0	0	0	0	0	0	0	0	0	0	0	0	0	0	0	0	0	0	0	0	0	0	0	0	0	0	0	0	0	0	0	0	0	0	0	0	0	0	0	0	0	0	0	0	0	0
hsa-miR-6509-5p	5	12	14	10	6	20	0	21	11	4	11	13	18	14	10	22	8	25	6	24	11	32	11	16	25	0	45	21	8	20	14	17	8	14	2	17	9	8	10	9	10	17	5	14	20	12	16	4	10
hsa-miR-4498	0	0	0	0	0	0	0	0	0	0	0	0	0	0	0	0	0	0	0	0	0	0	0	0	0	0	0	0	0	0	0	0	0	2	0	0	0	0	0	0	0	0	0	0	0	0	0	0	0
hsa-miR-6773-5p	0	0	0	0	0	0	0	0	0	0	0	0	0	0	0	0	0	0	0	0	0	0	0	0	0	0	0	0	1	0	0	0	0	0	0	0	0	0	1	0	0	0	0	0	0	0	0	0	0
hsa-miR-6833-3p	0	0	0	0	0	0	0	0	0	0	0	2	0	0	0	1	0	0	0	0	1	0	0	0	0	0	0	1	0	0	0	0	0	0	1	0	0	0	0	0	0	0	3	1	1	0	0	0	0
hsa-miR-4720-5p	0	0	2	0	0	0	0	0	0	0	0	0	0	0	0	0	0	0	0	0	0	0	0	0	0	0	0	0	0	0	0	0	0	0	0	0	0	0	0	0	0	0	0	0	0	0	0	0	0
hsa-miR-6884-5p	0	1	0	0	0	0	0	0	0	0	1	1	0	0	0	1	1	0	0	0	0	0	0	2	0	0	0	0	0	0	0	2	0	0	0	0	1	0	1	0	0	0	0	0	0	0	0	2	1
hsa-miR-3124-5p	0	0	0	0	0	0	0	0	0	0	0	0	0	0	0	0	0	0	0	0	0	0	0	0	0	0	0	0	0	0	0	0	0	0	1	0	0	0	0	0	0	0	0	0	0	0	0	0	0
hsa-miR-185-5p	284	176	144	252	252	537	81	377	79	390	567	285	356	501	206	187	198	505	397	608	1018	258	153	305	474	92	506	236	423	692	436	494	259	360	206	1290	262	255	402	68	175	290	187	398	760	351	363	767	368
hsa-miR-548j-5p	2	4	0	3	5	1	2	0	1	2	1	2	8	3	0	1	0	3	3	2	6	0	0	1	1	0	1	5	0	3	3	3	4	2	2	9	1	0	3	2	1	3	0	0	3	1	5	5	2
hsa-miR-518f-3p	0	0	0	0	0	0	0	1	0	1	0	1	0	0	0	0	0	2	0	0	2	1	0	1	0	1	1	0	1	0	0	1	0	1	0	0	0	0	0	0	0	2	0	0	0	0	1	0	1
hsa-miR-6750-5p	0	0	0	0	0	0	0	0	0	0	0	0	0	0	0	0	0	0	0	0	0	0	0	0	0	0	0	0	0	0	0	0	0	0	0	0	0	0	0	0	0	0	0	0	0	0	0	2	0
hsa-miR-518c-3p	8	1	0	0	0	0	4	6	1	2	0	0	1	0	0	0	0	1	0	2	0	1	0	2	3	2	8	1	2	1	0	1	1	3	0	2	0	4	0	0	1	2	0	1	2	0	2	3	1
hsa-miR-7114-5p	0	0	1	0	1	0	0	0	0	0	0	0	1	0	0	0	0	0	0	1	0	0	0	0	0	0	1	0	0	0	0	0	0	0	0	0	0	0	0	0	0	0	0	0	0	0	0	3	0
hsa-miR-4709-5p	0	0	0	0	0	0	0	0	0	0	0	0	0	0	0	0	0	0	0	0	0	0	0	1	0	0	0	0	0	0	0	0	0	1	0	0	0	0	1	0	0	0	0	0	0	0	0	0	0
hsa-miR-1267	0	0	0	0	0	0	0	0	0	0	0	0	0	0	0	0	0	0	0	0	0	0	0	0	0	0	0	0	0	0	0	0	0	0	0	0	0	0	0	0	0	0	0	0	0	0	0	0	0
hsa-miR-514b-5p	0	1	0	0	0	0	0	0	0	1	0	0	0	0	0	0	0	0	0	0	0	0	1	0	0	0	0	1	0	0	0	0	0	0	1	0	0	0	0	0	0	0	0	2	0	0	0	2	0
hsa-miR-376a-5p	74	4	6	6	18	38	10	8	2	3	12	7	5	4	3	0	10	4	13	7	84	3	9	4	3	32	7	11	22	7	11	15	3	7	6	16	11	5	7	4	5	3	7	8	2	1	2	7	2
hsa-miR-6783-5p	2	1	0	0	0	0	0	1	0	0	0	0	2	0	0	0	0	1	0	0	0	0	0	0	0	0	0	0	0	1	0	0	0	0	0	0	0	0	0	0	0	0	0	0	0	0	0	1	0
hsa-miR-6788-5p	0	0	0	0	0	0	0	0	0	0	0	0	0	0	0	0	0	0	0	0	0	0	0	0	0	0	0	0	0	0	0	0	0	0	0	0	0	0	0	0	0	0	0	0	0	0	0	0	0
hsa-miR-500b-3p	1	2	6	4	2	16	3	11	1	5	0	8	7	13	7	3	3	6	8	2	17	6	4	9	8	2	9	6	7	3	8	9	3	6	5	13	3	3	14	2	3	11	6	7	9	6	9	17	3
hsa-miR-6758-5p	0	0	0	0	0	0	0	0	0	0	0	0	0	0	0	0	0	0	0	0	0	0	0	0	0	0	0	1	0	0	0	0	0	0	0	0	0	0	0	0	0	0	0	0	0	0	0	0	0
hsa-miR-4730	0	0	0	0	0	0	0	0	0	0	0	0	0	0	0	0	0	0	0	0	0	0	0	0	0	0	0	0	0	0	0	0	0	0	0	0	0	0	0	0	0	1	1	0	0	0	0	2	0
hsa-miR-1238-3p	0	0	0	0	0	0	0	0	0	0	0	0	0	0	0	0	0	0	1	0	0	0	0	0	0	0	0	0	0	0	0	0	0	0	0	0	0	1	0	0	0	0	0	0	0	0	0	1	0
hsa-miR-6808-3p	3	0	1	0	3	1	0	0	1	2	0	1	0	1	0	1	1	3	3	1	2	3	0	0	0	0	0	2	0	1	1	3	1	0	1	2	0	0	0	0	0	4	0	0	3	4	2	2	0
hsa-miR-4646-5p	0	1	0	0	0	0	0	0	0	0	0	0	0	0	0	0	1	0	0	0	0	0	0	0	0	0	0	0	0	0	0	0	0	0	0	0	0	0	0	0	0	0	0	0	0	0	0	0	0
hsa-miR-33a-5p	46	21	24	39	264	213	28	141	27	107	32	5	124	95	70	44	89	83	5	31	89	15	301	61	123	179	101	140	14	115	148	112	80	49	43	38	23	116	2	13	29	60	187	13	68	39	51	121	226
hsa-miR-5698	6	3	21	1	14	2	0	8	0	2	1	12	2	2	1	2	0	3	27	11	49	2	6	17	4	13	2	5	6	9	3	0	0	3	1	30	9	8	0	1	8	0	4	3	0	2	0	3	0
hsa-miR-3917	7	13	7	1	2	2	0	8	0	3	1	12	4	16	2	6	14	5	7	6	2	4	6	11	6	1	4	3	1	10	5	26	8	4	3	9	7	5	5	0	7	8	1	7	19	5	12	6	8
hsa-miR-5588-5p	0	0	0	0	0	2	1	0	0	0	0	0	0	0	0	0	0	0	0	0	0	0	0	0	0	0	0	0	0	1	0	0	0	1	0	0	1	1	0	0	0	0	0	0	0	1	0	0	0
hsa-miR-6812-3p	0	0	0	0	0	0	0	0	0	0	1	0	0	0	0	0	0	0	0	0	0	0	0	0	0	0	1	0	0	0	0	0	0	0	0	0	0	0	0	0	0	0	0	0	0	0	0	0	2
hsa-miR-16-2-3p	24	26	14	23	41	45	24	25	13	35	44	34	38	33	32	26	17	39	40	31	83	31	28	21	36	24	44	23	40	70	47	25	10	32	24	141	35	25	39	11	59	16	21	31	53	38	57	123	55
hsa-miR-4322	0	0	0	0	0	0	0	0	0	0	0	0	0	0	0	0	0	0	0	0	0	0	0	0	0	0	0	0	0	0	0	0	0	0	0	0	0	0	0	0	0	0	0	0	0	0	0	0	0
hsa-miR-3529-5p	0	0	0	1	0	0	0	0	0	0	0	0	0	1	0	0	0	0	1	0	0	0	0	0	0	0	0	0	0	0	0	0	0	0	0	1	0	0	0	0	0	0	0	0	0	0	0	0	0
hsa-miR-7155-3p	1	0	1	1	0	1	0	0	0	3	1	0	0	0	1	0	2	0	0	0	0	1	0	0	0	0	0	1	0	0	0	0	0	0	0	0	1	1	0	0	0	2	0	0	0	1	0	0	2
hsa-miR-6762-5p	0	0	0	0	0	0	0	0	0	0	0	0	0	0	0	0	0	0	0	0	0	0	0	0	0	0	0	0	0	0	0	0	0	0	0	0	0	0	0	0	0	0	0	0	0	0	0	0	0
hsa-miR-6130	0	0	0	0	0	0	0	0	0	0	0	0	0	0	0	0	0	0	0	0	0	0	0	0	0	0	0	0	0	0	0	0	0	0	0	0	0	0	0	0	0	0	0	0	0	0	0	0	0
hsa-miR-650	0	0	0	0	0	0	0	0	0	0	0	0	0	0	0	0	0	0	0	0	0	1	0	0	0	0	0	0	0	0	0	0	0	0	0	0	0	0	0	0	0	0	0	0	0	0	0	0	0
hsa-miR-513a-3p	0	0	0	0	0	0	0	0	0	0	1	0	0	0	0	0	0	0	0	0	0	0	0	0	0	0	0	0	0	0	0	0	0	0	0	0	0	0	0	0	0	0	0	1	0	0	0	0	0
hsa-miR-130b-5p	28	35	11	28	46	54	53	24	3	34	15	9	25	30	19	16	14	16	12	36	25	9	25	12	25	30	19	30	11	25	20	39	43	24	23	23	14	17	41	2	16	22	30	20	54	35	113	109	47
hsa-miR-193a-3p	41	71	26	28	41	158	17	73	13	38	52	47	109	46	13	19	43	60	32	44	72	30	52	33	72	25	42	78	33	89	75	70	24	59	12	84	111	100	29	20	52	22	98	71	74	56	37	136	53
hsa-miR-450a-5p	14	14	5	5	16	41	8	31	6	14	3	14	23	7	10	3	8	27	8	7	36	9	8	5	7	7	8	8	15	20	6	16	8	22	9	54	23	8	23	5	30	9	20	13	34	23	32	88	26
hsa-miR-377-3p	72	9	4	2	14	48	4	7	2	6	11	13	10	5	2	3	16	11	22	5	66	3	8	4	4	27	7	18	18	18	20	17	10	16	11	20	23	7	11	2	6	10	8	12	8	0	3	4	7
hsa-miR-503-5p	2	5	3	1	8	17	6	26	3	2	5	6	25	3	0	0	5	7	7	2	21	1	2	1	8	0	3	5	6	24	8	24	1	11	1	27	11	2	14	1	3	0	10	8	37	21	131	68	29
hsa-miR-1285-3p	0	0	0	0	0	0	0	0	0	0	0	0	0	0	0	0	0	0	0	0	0	0	0	0	0	0	0	0	0	0	0	0	0	0	0	0	0	0	0	0	0	0	0	0	0	0	0	0	0
hsa-miR-4729	0	0	0	0	0	0	0	0	0	0	0	0	0	0	0	0	0	0	0	0	0	0	0	0	0	0	0	0	0	0	0	0	0	0	0	0	0	0	0	0	0	0	0	0	0	0	0	0	0
hsa-miR-1287-5p	195	122	128	172	280	100	75	80	74	393	41	240	41	187	71	71	125	157	159	130	173	211	54	146	100	43	193	91	52	149	66	255	100	165	83	235	196	61	52	56	102	179	35	137	133	19	97	83	76
hsa-miR-6510-3p	7	300	215	245	235	311	44	154	148	465	132	41	11	995	148	571	8	498	2	220	74	51	240	433	522	66	516	333	88	150	350	15	33	453	270	163	30	553	25	118	182	466	233	152	27	14	92	22	9
hsa-miR-6501-5p	1	0	0	0	0	0	0	2	0	6	0	1	1	2	0	1	2	0	1	0	0	1	2	0	0	0	2	0	1	4	0	4	0	0	0	3	0	0	1	1	0	0	0	0	4	1	8	0	0
hsa-let-7d-5p	1130	1176	677	595	589	1091	358	628	408	1248	464	1280	310	898	378	442	795	1000	1428	750	1266	1019	701	895	866	405	814	870	633	1302	567	1250	616	1060	336	2699	1245	758	575	367	724	744	438	929	1236	450	922	2446	763
hsa-miR-363-3p	72	52	18	67	88	67	64	24	13	99	161	46	41	55	27	18	114	25	57	40	164	47	32	23	72	19	47	52	66	88	41	121	155	34	21	294	78	39	38	9	62	25	35	45	11	34	22	102	32
hsa-miR-136-3p	2524	198	233	103	213	370	44	148	28	132	106	222	73	133	33	28	399	126	229	118	1171	81	140	97	157	242	135	183	252	315	349	193	265	208	86	511	427	165	78	47	110	89	98	180	103	17	33	14	49
hsa-miR-215-3p	0	0	0	0	0	0	0	0	0	0	0	0	1	0	0	0	0	0	0	0	0	0	0	0	0	0	0	0	0	0	0	0	0	0	0	0	0	0	0	0	0	0	0	0	0	0	0	0	0
hsa-miR-4436b-5p	0	0	0	0	1	0	0	0	0	0	0	0	0	0	0	0	0	0	0	0	0	0	0	0	0	0	0	0	0	0	0	0	0	0	0	0	0	0	0	0	0	0	0	0	0	0	0	3	0
hsa-miR-548o-3p	3	1	1	1	2	8	3	3	1	4	3	5	6	8	4	3	5	7	2	8	6	4	4	3	11	0	11	7	0	3	0	1	4	1	2	9	3	5	2	1	2	4	4	8	6	1	8	1	2
hsa-miR-874-3p	97	36	82	108	168	95	119	81	24	167	82	39	146	110	40	86	29	81	94	95	116	94	89	77	129	87	152	70	93	103	81	138	54	105	158	187	50	53	109	5	16	78	88	71	87	98	93	61	51
hsa-miR-4677-3p	47	16	23	23	29	50	22	27	6	24	19	25	30	23	2	24	19	32	28	32	38	14	21	25	34	15	52	40	42	40	21	58	25	29	25	49	27	22	40	9	13	21	22	56	34	36	38	42	14
hsa-miR-3140-3p	0	0	0	0	1	0	0	0	1	1	1	1	2	1	0	2	3	3	0	3	2	1	1	2	0	0	2	0	0	0	3	0	2	0	0	1	1	0	0	0	0	0	1	1	2	1	0	1	3
hsa-miR-5088-5p	1	0	0	0	0	0	0	0	0	0	0	0	0	0	0	0	0	0	0	0	1	0	0	0	0	0	0	0	0	0	0	0	0	0	0	0	0	0	0	0	0	0	0	0	0	0	0	1	0
hsa-miR-4685-5p	0	0	0	0	0	0	0	0	0	0	0	0	0	0	0	0	0	0	0	0	0	0	0	0	0	0	0	0	0	0	0	0	0	0	0	0	0	0	0	0	0	0	0	0	0	0	0	0	0
hsa-miR-6822-3p	0	0	0	0	0	0	0	0	0	0	0	0	0	0	0	0	0	0	0	0	0	0	0	0	0	0	0	0	0	0	0	0	0	0	0	0	0	0	0	0	0	0	0	0	0	0	0	0	0
hsa-miR-3133	0	0	0	0	0	1	0	0	0	0	1	0	1	0	0	0	0	0	0	0	1	0	0	0	0	0	0	0	0	0	0	0	0	0	0	0	0	0	0	0	0	0	0	0	0	0	0	0	0
hsa-miR-3115	0	0	0	0	0	0	1	0	1	0	0	0	0	0	0	0	0	1	0	0	0	0	0	1	0	0	1	0	0	0	0	1	0	0	0	0	1	0	0	2	0	0	0	0	0	0	1	0	0
hsa-miR-4656	0	0	0	0	0	0	0	0	0	0	0	0	0	0	0	0	0	0	0	0	0	0	0	0	0	0	0	0	0	0	0	0	0	0	0	0	0	0	0	0	0	0	0	0	0	0	0	0	0
hsa-miR-6746-5p	0	0	0	0	0	0	0	0	0	0	0	0	0	0	0	0	0	0	0	0	0	0	0	0	0	0	0	0	0	0	0	0	0	0	0	0	0	0	0	0	0	0	0	0	0	0	0	0	0
hsa-miR-5695	0	0	0	0	0	0	0	0	1	1	0	1	0	1	0	0	2	0	2	0	0	1	0	0	0	0	0	0	1	0	1	0	0	1	0	1	1	0	0	0	0	0	0	0	0	0	0	0	0
hsa-miR-2277-5p	0	0	0	0	7	4	1	2	0	2	2	0	2	3	1	1	0	2	1	1	7	0	0	1	1	1	1	0	2	0	4	1	1	0	5	4	2	1	2	0	0	0	0	1	1	5	1	13	6
hsa-miR-550b-2-5p	0	0	0	0	0	0	0	0	1	0	0	0	0	0	0	0	0	0	0	0	0	0	0	0	0	0	0	0	0	0	0	0	0	0	0	0	0	0	0	0	0	0	0	0	0	0	0	0	0
hsa-miR-29a-5p	40	30	19	21	46	51	33	13	6	17	14	19	29	14	11	10	10	21	16	19	61	17	10	15	12	33	19	6	49	21	30	23	18	24	31	35	14	14	27	3	9	16	22	37	11	23	13	44	10
hsa-miR-4686	0	0	0	0	0	0	0	0	0	0	0	0	0	0	0	0	0	0	0	0	0	0	0	0	0	0	0	0	0	0	0	0	0	0	0	0	0	0	0	0	0	0	0	0	0	0	0	0	0
hsa-miR-186-5p	1361	742	629	680	1100	1659	1005	661	316	1587	1082	938	899	859	377	386	871	1058	996	883	2020	558	550	729	1025	528	985	764	1379	1031	980	1211	1172	1188	993	1755	970	653	1277	315	587	654	822	1001	1099	758	727	1083	657
hsa-miR-373-3p	1	0	0	0	0	0	0	0	0	1	0	0	1	0	0	0	0	0	0	0	2	1	0	0	0	0	0	0	0	0	0	0	0	0	0	0	0	0	0	0	0	0	0	0	0	0	0	0	0
hsa-miR-7856-5p	0	0	0	0	0	0	0	0	0	0	0	0	0	0	0	0	0	0	0	0	0	0	0	0	0	0	0	0	0	0	0	0	0	0	0	0	0	0	0	0	0	0	0	0	0	0	0	0	0
hsa-miR-6761-3p	0	0	0	0	0	0	0	0	0	0	1	0	0	1	0	1	0	0	1	0	0	0	0	0	0	0	1	0	0	0	0	0	0	0	0	0	0	0	2	0	0	0	0	0	0	0	0	0	0
hsa-miR-887-5p	6	1	6	3	0	6	2	6	2	5	5	8	3	4	1	0	2	2	2	0	6	1	2	4	3	2	3	5	4	1	3	5	1	2	0	6	2	2	2	2	0	1	2	4	1	1	2	2	0
hsa-miR-4432	0	0	0	0	0	0	0	0	0	0	0	0	0	0	0	0	0	0	0	0	0	0	0	0	0	0	0	0	0	0	0	0	0	0	0	0	0	0	0	0	0	0	0	0	0	0	0	0	0
hsa-miR-6815-3p	1	1	0	0	0	2	0	1	0	1	1	0	1	3	0	0	0	2	1	0	2	0	1	0	5	0	1	2	0	0	0	1	0	0	2	1	0	0	0	1	0	1	0	0	0	1	0	2	0
hsa-miR-20b-5p	52	27	7	42	64	109	94	10	6	55	255	15	52	28	13	17	73	22	63	35	415	32	26	21	47	30	31	16	110	84	77	115	132	29	83	149	39	25	80	6	28	16	32	29	13	80	27	137	16
hsa-miR-7706	3	1	1	5	3	11	5	4	1	8	8	2	2	9	4	5	4	5	6	5	11	0	2	7	8	2	7	2	3	3	11	15	2	2	6	8	1	8	15	0	2	3	7	4	14	11	7	26	4
hsa-miR-4284	0	0	0	3	0	0	0	0	0	0	0	0	1	0	0	0	0	0	0	0	1	0	1	0	0	0	0	0	0	0	0	0	0	0	0	0	0	0	0	0	0	0	0	0	0	0	0	0	0
hsa-miR-1263	0	0	0	0	0	0	0	0	0	0	0	0	0	0	0	0	0	0	0	0	0	0	0	0	0	0	0	0	0	0	0	0	0	0	0	0	0	0	0	0	0	0	0	0	0	0	0	0	0
hsa-miR-4738-5p	1	0	0	0	0	0	0	0	0	0	0	0	0	1	0	1	0	0	0	0	0	0	0	0	0	0	0	0	2	0	0	0	0	0	1	0	0	0	0	0	0	0	0	0	0	0	0	0	0
hsa-miR-3185	0	0	0	0	0	0	0	0	0	0	0	0	0	0	0	0	0	0	0	0	0	0	0	0	0	0	0	0	0	0	0	0	0	0	0	0	0	0	0	0	0	0	0	0	0	0	0	0	0
hsa-miR-4717-5p	0	0	0	0	0	0	0	0	0	0	0	0	0	0	0	0	0	0	0	0	0	0	0	0	0	0	0	1	0	1	0	1	0	0	0	0	0	0	0	0	0	0	0	0	0	0	0	0	0
hsa-miR-27b-5p	147	103	145	170	132	424	82	258	86	144	149	54	147	272	78	213	79	178	99	210	225	103	76	161	290	74	299	168	165	199	148	109	67	242	140	219	77	176	109	59	41	117	153	166	65	200	103	877	138
hsa-miR-5692a	0	0	0	0	0	0	0	0	0	0	0	0	0	0	0	0	0	0	0	0	0	0	0	0	0	0	0	0	0	0	0	0	0	0	0	0	0	0	0	0	0	0	0	0	0	0	0	0	0
hsa-miR-365a-3p	647	471	189	194	144	474	217	145	100	146	343	323	281	107	50	74	103	156	473	250	394	162	213	150	210	223	96	398	562	423	143	127	136	381	224	647	383	211	526	134	741	147	181	617	430	308	235	698	268
hsa-miR-224-5p	67	89	47	242	399	610	140	280	95	194	138	49	379	424	148	339	16	416	43	237	378	83	183	186	350	73	472	198	180	161	301	118	12	333	1040	186	62	242	349	64	103	260	351	245	451	728	125	1351	481
hsa-miR-550b-3p	0	0	0	0	0	0	0	0	0	0	0	0	0	0	0	0	0	0	0	0	0	0	0	0	0	0	0	0	0	0	0	0	0	0	0	0	0	0	0	0	0	0	0	0	0	0	0	0	0
hsa-miR-376c-3p	1952	177	97	37	60	174	31	79	8	82	55	168	23	21	20	8	128	36	309	75	540	41	143	26	45	167	26	108	252	211	170	90	75	96	15	295	217	93	105	14	63	27	29	145	66	8	13	22	63
hsa-miR-4658	0	0	0	0	0	0	0	0	0	0	0	0	1	0	0	0	1	1	0	0	0	0	0	0	0	0	0	0	0	0	0	0	0	0	2	0	1	0	0	0	0	1	0	0	12	2	4	4	2
hsa-miR-3181	0	0	0	0	0	0	0	0	0	0	0	0	0	1	0	0	0	0	0	0	0	0	0	1	0	0	0	0	0	0	0	0	0	0	0	0	0	0	0	0	0	0	0	0	2	0	1	0	0
hsa-miR-5188	2	0	0	0	0	0	0	0	0	0	0	0	0	0	0	0	0	0	0	0	1	1	0	0	0	0	0	0	0	0	0	0	0	0	0	0	0	1	0	0	0	0	0	0	0	0	0	0	0
hsa-miR-5571-3p	1	2	1	0	3	1	2	0	2	0	0	5	2	0	0	0	0	2	0	0	13	7	0	1	0	0	2	0	0	0	0	0	0	4	0	0	2	0	0	1	0	0	1	0	2	11	1	0	0
hsa-miR-584-3p	2	1	0	2	1	0	0	1	0	1	3	4	3	2	4	1	0	2	3	1	1	2	0	0	1	2	1	2	2	6	0	1	0	3	1	9	4	1	1	0	1	0	0	2	7	2	3	2	7
hsa-miR-6838-3p	0	2	1	1	0	0	0	0	1	0	0	0	1	0	0	1	0	0	1	1	0	0	0	0	0	0	0	0	0	1	0	0	0	2	0	0	0	0	1	0	1	1	0	2	1	0	0	0	0
hsa-miR-374a-3p	15022	8068	9168	5778	3219	9638	3167	4216	3227	5296	5917	11493	5285	4072	2667	4292	6388	6389	5352	7755	12094	9958	4104	6584	6278	2746	5934	7398	6750	8540	3835	10726	4462	9745	1724	11437	7091	4908	7732	3817	7259	5565	2909	12063	3365	892	3365	7361	3245
hsa-miR-345-3p	5	1	1	1	7	2	3	0	1	3	1	3	3	3	2	0	4	6	0	1	3	1	1	0	0	1	1	4	0	0	0	1	0	3	1	3	1	2	0	1	2	4	1	1	2	0	1	2	3
hsa-miR-498-5p	3	0	0	0	0	1	0	1	0	0	0	1	0	0	0	0	0	0	0	1	1	0	0	0	0	0	1	0	0	0	1	0	0	0	0	0	0	0	0	0	0	0	0	0	0	0	0	1	2
hsa-miR-675-5p	10	0	0	0	4	0	1	1	1	0	1	3	0	16	9	4	0	0	17	2	7	0	1	0	0	7	2	0	2	2	3	1	0	3	4	5	0	1	6	0	0	6	0	0	0	0	1	37	0
hsa-miR-602	0	0	0	0	0	0	0	0	0	0	0	0	0	0	0	0	0	0	0	0	0	0	0	0	0	0	0	0	0	0	0	0	0	0	0	0	0	0	0	0	0	0	0	0	0	0	0	0	0
hsa-miR-95-5p	0	0	0	0	0	4	0	0	0	0	0	0	1	0	0	0	0	0	0	0	2	0	0	0	0	4	0	0	1	0	0	0	0	0	0	0	0	0	1	0	0	0	0	0	0	0	0	0	0
hsa-miR-338-3p	11598	2408	3239	2471	3885	7370	2432	1535	461	2603	10317	4060	3693	4709	1085	1133	905	4971	3969	1607	11730	1608	1440	1141	2074	7893	4209	2782	8909	2436	3795	3084	5929	9568	4747	2984	2785	2135	6399	379	1865	4999	5268	2461	513	2482	875	6018	816
hsa-miR-658	0	1	2	0	0	0	0	0	0	0	0	0	0	0	0	0	3	0	0	0	1	0	2	0	1	0	3	2	1	2	0	2	2	0	1	0	1	0	0	1	0	0	1	0	0	1	1	0	1
hsa-miR-6855-3p	0	0	1	2	0	0	0	0	0	0	1	0	0	0	0	0	0	0	1	0	1	0	0	0	0	0	0	0	0	1	0	1	0	0	0	0	2	0	0	0	0	0	0	0	1	0	0	2	0
hsa-miR-3682-3p	5	3	1	8	6	4	5	1	2	6	7	6	2	15	4	4	5	10	4	5	2	4	8	6	6	4	11	5	1	9	5	8	2	10	2	7	3	6	3	2	8	9	4	5	15	8	8	9	7
hsa-miR-5002-5p	0	0	0	1	0	1	2	0	1	0	2	0	0	0	0	0	0	0	1	0	0	0	0	0	1	0	1	0	0	0	0	0	0	0	0	0	0	0	1	0	0	1	0	0	0	0	0	0	0
hsa-miR-6836-5p	0	0	0	0	0	0	0	0	0	0	0	0	0	0	0	0	0	0	0	0	0	0	0	0	0	0	0	0	0	0	0	0	0	0	0	0	0	0	0	0	0	0	0	0	0	0	0	0	0
hsa-miR-9-3p	22	29	7	9	6	11	4	0	1	4	2	51	7	7	1	1	15	7	12	4	30	19	1	3	4	3	8	2	7	3	3	9	9	25	3	10	66	4	3	0	6	5	2	11	10	3	2	5	13
hsa-miR-4640-3p	0	0	0	0	0	0	0	0	0	0	0	0	1	2	0	0	0	0	0	1	0	0	1	1	0	0	1	0	1	0	1	0	0	1	2	0	0	0	0	0	0	0	0	0	2	0	2	0	0
hsa-miR-1276	0	0	0	0	0	1	0	1	1	0	0	0	0	4	0	1	0	2	0	1	0	0	0	0	2	0	4	1	0	1	1	0	1	2	0	1	0	1	0	0	2	2	1	1	3	2	4	0	2
hsa-miR-4483	0	0	0	0	0	0	0	0	0	0	0	0	0	0	0	0	0	0	0	0	0	0	0	0	0	0	0	0	0	0	0	0	0	0	0	0	0	0	0	0	0	0	0	0	0	0	0	0	0
hsa-miR-99b-5p	119854	50452	86288	41312	83185	68891	34118	43641	16082	68111	52618	61812	25495	52286	25915	53706	59268	51829	91006	67115	107165	41196	43948	70588	65898	48336	79573	49134	41292	55284	45655	157567	62682	62401	51451	124210	69278	51388	66745	12896	31786	65470	27578	61001	78099	47600	44351	99800	28196
hsa-miR-4670-3p	0	0	0	0	0	0	0	0	0	0	0	0	0	0	0	0	0	0	2	0	0	0	0	1	0	0	0	0	0	0	0	0	0	0	0	0	0	0	1	0	0	0	0	0	1	0	0	0	0
hsa-miR-1287-3p	6	0	2	1	61	20	12	15	4	15	3	2	9	6	2	4	10	10	2	3	17	0	3	7	9	6	17	8	7	3	18	29	11	1	13	3	2	5	1	2	0	1	14	1	10	13	13	23	6
hsa-miR-451b	0	0	0	0	0	0	0	0	0	0	0	0	0	0	0	0	0	0	1	0	0	0	0	0	0	0	0	0	0	0	0	0	0	0	0	0	0	0	0	0	0	0	0	0	0	0	0	0	0
hsa-miR-4678	0	0	0	0	1	0	0	0	0	1	0	0	0	0	1	1	0	0	2	1	1	3	0	0	0	0	0	0	1	3	1	0	0	0	0	1	0	1	0	0	2	0	1	0	0	0	0	0	0
hsa-let-7c-3p	130	44	55	64	253	231	116	135	32	72	78	45	98	59	54	94	57	84	54	134	88	33	34	74	108	75	115	90	85	93	167	184	215	156	248	106	66	104	24	12	73	70	43	99	9	62	16	362	4
hsa-miR-2116-5p	0	0	0	0	1	0	0	0	0	0	0	0	0	0	1	0	0	0	0	0	3	0	0	0	1	0	1	0	1	1	0	0	2	1	0	1	0	0	0	0	1	0	0	0	0	1	0	0	1
hsa-miR-653-5p	149	24	71	29	43	103	27	30	17	34	26	48	33	55	14	35	27	51	84	74	97	13	15	68	66	67	91	32	165	139	70	28	26	35	85	182	24	33	25	11	9	46	12	50	20	4	16	38	8
hsa-miR-6794-3p	0	0	0	0	0	0	0	0	0	0	0	0	0	0	0	0	0	0	0	0	0	0	0	0	0	0	0	0	0	0	0	0	0	0	0	0	0	0	0	0	0	0	0	0	0	0	0	0	0
hsa-miR-5683	268	5	6	6	6	450	0	0	21	26	21	229	1	5	5	4	20	21	43	6	32	13	3	137	2	5	5	3	64	5	3	1	79	11	37	379	14	7	109	3	4	13	6	66	9	2	2	1	1
hsa-miR-6513-3p	0	1	0	0	1	0	0	1	1	5	1	0	0	1	2	0	0	4	1	0	0	1	0	1	0	0	1	3	0	0	4	1	0	1	0	3	1	0	0	0	0	2	0	0	2	2	0	0	0
hsa-miR-6128	0	0	0	0	0	0	0	0	0	0	0	0	0	0	0	0	0	0	0	0	0	0	0	0	0	0	0	0	0	0	0	0	0	0	0	0	0	0	0	0	0	0	0	0	0	0	0	0	0
hsa-miR-6891-3p	0	0	0	0	0	0	0	0	1	0	0	0	1	0	0	0	0	0	0	0	0	0	0	0	0	0	0	0	0	1	0	0	0	0	0	0	0	0	0	0	0	0	0	0	0	0	0	1	0
hsa-miR-4717-3p	0	2	0	0	0	0	0	0	1	0	0	0	0	0	0	2	0	0	0	0	0	0	0	0	1	0	1	0	0	0	0	0	0	2	0	1	0	2	0	0	0	0	0	0	2	0	0	0	0
hsa-miR-454-5p	3	2	3	4	5	4	0	1	1	3	0	0	5	2	0	0	4	1	1	1	6	1	1	0	3	0	2	5	1	1	3	0	3	1	0	4	1	1	4	2	3	0	2	0	2	6	4	17	4
hsa-miR-2114-3p	0	0	1	0	0	2	0	2	0	0	1	0	0	0	0	0	0	2	0	0	2	2	1	0	0	1	0	0	1	0	0	0	2	1	0	0	0	0	0	0	0	2	0	1	1	0	0	1	0
hsa-miR-6744-5p	3	5	5	0	1	0	5	0	0	1	0	0	0	0	0	0	1	0	0	0	0	0	0	0	0	0	0	0	0	0	0	0	1	0	0	0	0	0	0	0	0	0	0	0	0	0	0	0	0
hsa-miR-4665-5p	0	0	0	1	0	1	1	1	0	1	0	0	0	0	0	0	0	0	0	1	0	0	0	0	0	0	1	0	0	0	0	0	0	0	2	2	0	1	0	0	1	0	0	0	0	3	1	2	0
hsa-miR-934	5	17	4	4	7	1	0	2	0	6	0	11	4	1	0	0	12	0	0	0	1	2	0	1	1	0	2	0	0	1	0	37	5	1	2	0	6	0	0	0	6	4	3	2	4	1	0	9	3
hsa-miR-1301-5p	2	2	0	1	3	2	0	0	0	0	0	1	1	3	0	1	2	0	1	1	4	3	0	0	2	3	0	1	0	2	0	3	1	0	0	0	0	0	1	1	1	0	0	0	4	0	1	3	3
hsa-miR-3160-5p	0	0	0	0	0	0	0	0	0	0	0	0	0	0	0	0	0	0	0	0	0	0	0	0	0	0	0	0	0	0	0	0	0	0	0	0	0	0	0	0	0	0	0	0	0	0	0	0	0
hsa-miR-5572	0	0	0	0	0	0	0	0	0	0	0	0	0	0	0	0	0	0	0	0	0	0	0	0	0	0	0	0	0	0	0	0	0	0	0	0	0	0	0	0	0	0	0	0	0	0	0	0	0
hsa-miR-99a-3p	97	24	18	15	22	61	20	17	5	38	39	23	18	29	5	15	24	50	77	23	91	23	16	18	25	31	15	23	58	49	25	20	75	40	18	106	22	26	7	8	82	28	29	66	4	13	4	37	3
hsa-miR-4698	0	0	0	0	0	0	0	0	0	0	0	0	0	0	0	0	0	0	0	0	0	0	0	0	0	0	0	0	0	0	0	0	0	0	0	0	0	0	0	0	0	0	0	0	0	0	0	1	0
hsa-miR-1296-3p	0	0	0	0	0	0	0	0	0	0	0	0	0	0	0	0	0	0	0	1	0	0	0	0	1	0	1	0	0	0	0	0	0	0	0	0	0	0	0	0	0	0	0	0	0	0	0	0	0
hsa-miR-6882-3p	0	0	0	0	0	0	1	0	0	0	0	0	0	0	0	0	0	0	0	0	0	0	0	0	0	0	0	0	0	0	1	0	0	0	1	0	0	0	1	0	1	0	0	0	0	2	0	1	0
hsa-miR-1537-3p	0	0	0	0	0	1	0	0	0	0	0	0	0	0	0	0	0	0	0	1	0	0	0	0	0	0	0	0	1	1	1	1	0	0	0	1	0	0	0	0	0	0	2	0	0	1	0	2	0
hsa-miR-4784	3	1	2	0	0	0	1	0	0	1	0	1	2	3	1	1	0	1	1	2	1	1	1	0	0	0	0	0	0	1	0	0	0	0	0	0	0	0	0	2	4	1	0	2	1	2	0	4	0
hsa-miR-744-5p	117	94	103	189	115	88	13	157	65	188	46	72	53	278	85	124	94	189	108	117	80	107	81	106	165	50	230	134	46	178	112	218	86	117	80	211	120	126	45	39	55	229	79	128	262	118	222	136	71
hsa-miR-943	0	0	0	2	1	0	0	0	0	0	0	0	0	0	0	0	0	0	1	1	0	0	0	1	0	0	1	0	0	0	0	0	2	0	1	0	0	0	0	0	0	0	0	0	0	0	0	1	0
hsa-miR-5047	0	0	0	0	0	0	0	0	0	0	0	0	0	0	0	0	0	0	0	0	0	0	0	0	0	0	0	0	0	0	0	0	0	0	0	0	0	0	0	0	0	0	0	0	0	0	0	0	0
hsa-miR-4716-5p	0	0	0	0	0	0	0	0	0	0	0	0	0	0	0	0	0	0	0	0	0	0	1	0	0	0	0	0	0	1	0	0	0	0	0	0	0	0	0	0	0	0	0	0	0	0	0	0	0
hsa-miR-6816-5p	0	0	0	0	0	0	0	0	0	0	0	0	0	0	0	0	0	0	0	1	0	0	0	0	0	0	0	0	0	0	0	0	0	0	0	0	0	0	0	0	0	0	0	0	0	0	0	0	0
hsa-miR-320d	4	18	4	4	0	1	0	0	2	5	0	8	0	2	1	2	6	8	3	4	0	4	9	5	2	1	1	7	2	6	2	16	1	2	0	15	8	2	1	2	2	6	1	5	3	0	0	1	3
hsa-miR-208b-5p	0	0	1	0	2	0	0	0	0	0	0	0	0	0	0	0	0	0	0	0	7	0	0	0	0	4	0	0	5	1	2	0	0	0	0	5	0	0	1	0	0	0	0	0	0	0	0	0	0
hsa-miR-1228-5p	0	0	2	1	2	2	1	4	1	1	0	5	1	2	0	1	3	3	0	1	4	1	0	3	2	0	2	0	0	1	1	8	0	3	1	3	3	0	6	2	1	1	0	2	9	1	2	4	0
hsa-miR-3649	0	0	0	0	0	0	0	0	0	0	0	0	0	0	0	0	0	0	0	0	0	0	0	0	0	0	0	0	0	0	0	0	0	0	0	0	0	0	0	0	0	0	0	0	0	0	0	0	0
hsa-miR-499a-3p	10	0	8	0	42	55	0	1	0	2	3	1	0	0	0	0	0	0	15	0	134	0	13	2	1	22	0	0	19	8	60	0	0	0	3	8	0	13	0	0	0	0	2	0	0	0	0	1	0
hsa-miR-122-5p	0	0	1	0	0	0	0	0	0	0	0	0	0	0	0	0	0	0	0	0	0	0	0	0	0	2	0	0	10	10	4	0	0	0	0	0	0	0	0	0	0	0	0	0	0	0	1	0	0
hsa-miR-3912-5p	0	0	0	0	0	1	0	0	0	0	0	1	0	1	0	0	1	0	0	0	1	0	0	0	1	1	1	0	1	1	0	1	0	0	0	1	0	0	0	0	0	0	1	0	0	1	0	0	0
hsa-miR-6845-5p	0	0	0	0	0	0	0	0	0	0	0	0	0	0	0	0	0	0	0	0	0	0	0	0	0	0	2	0	0	0	0	2	0	0	0	0	0	0	0	0	0	0	0	0	0	0	0	0	0
hsa-miR-1908-5p	0	0	0	0	0	0	0	0	0	0	0	0	0	0	0	0	0	0	0	0	0	1	0	0	0	0	0	0	0	0	0	0	0	0	0	0	0	0	0	0	0	0	0	0	0	0	0	0	0
hsa-miR-4469	1	0	0	0	0	0	0	0	0	0	0	0	1	0	0	0	0	0	0	0	0	1	0	0	0	1	0	0	0	0	1	2	1	0	0	0	0	0	0	0	0	2	0	1	0	0	1	0	0
hsa-miR-6877-3p	0	0	0	0	0	0	0	0	0	0	0	0	0	0	0	0	0	0	0	0	0	0	0	0	0	1	0	0	0	0	0	0	0	0	0	0	0	0	0	0	0	0	0	0	0	0	0	0	0
hsa-miR-3138	1	0	0	0	0	0	0	0	0	1	0	0	0	1	0	1	0	2	1	1	0	0	0	1	0	0	0	0	0	0	0	0	0	0	0	1	1	2	0	0	1	0	0	0	0	0	0	0	0
hsa-miR-6506-5p	1	0	0	0	0	0	0	0	0	0	0	2	0	1	0	0	0	1	2	0	1	1	0	0	0	0	3	0	0	1	0	0	0	0	0	0	0	0	0	0	0	0	0	0	0	0	0	0	0
hsa-miR-548at-5p	1	0	0	0	0	0	0	0	0	0	0	0	0	0	0	0	0	0	0	0	0	0	0	0	0	0	0	0	0	0	0	0	0	0	0	1	0	0	0	0	0	0	1	0	0	0	0	0	0
hsa-miR-184	27	7	5	10	5	11	4	13	3	6	2	53	0	11	3	2	19	23	6	5	86	72	6	10	2	11	5	6	9	17	1	18	8	18	2	47	66	6	4	1	71	14	5	188	5	3	0	10	10
hsa-miR-450b-5p	29	16	24	22	31	48	10	81	18	19	12	55	52	18	15	12	36	50	22	27	83	24	16	24	24	3	37	19	14	76	14	25	15	60	25	121	42	14	25	20	52	39	24	53	57	26	95	73	32
hsa-miR-6792-3p	0	0	0	0	0	0	0	0	0	0	0	0	0	0	0	0	0	0	0	0	0	0	0	0	0	0	0	0	0	0	0	0	0	0	0	0	0	0	0	0	0	0	0	0	0	0	0	0	0
hsa-miR-4665-3p	0	0	0	0	0	0	0	0	0	0	0	0	0	0	0	0	0	0	0	0	0	0	0	0	0	0	0	0	0	0	0	0	0	0	0	0	0	0	0	0	0	0	0	0	0	0	0	0	0
hsa-miR-6749-5p	0	0	0	0	0	0	0	0	0	0	0	0	0	0	0	0	0	0	0	0	0	0	0	0	0	0	0	0	0	0	0	0	0	0	0	0	0	0	0	0	0	0	0	0	0	0	0	0	0
hsa-miR-548ak	0	0	0	0	0	0	0	0	0	0	0	0	0	0	0	0	0	0	0	0	0	0	0	0	0	0	0	0	0	0	0	0	0	0	0	0	0	0	0	0	0	0	0	0	0	0	0	0	0
hsa-miR-890	0	0	0	0	0	0	0	0	0	0	0	0	0	0	0	0	0	0	0	0	0	0	0	0	0	0	0	0	0	0	0	0	0	0	0	0	0	0	0	0	0	0	0	1	0	0	0	0	0
hsa-miR-15a-3p	1	0	0	0	2	3	0	2	0	1	2	0	2	1	0	0	0	1	1	0	0	1	1	1	1	2	2	0	0	2	1	0	0	2	3	0	1	1	0	0	0	2	1	1	5	0	2	6	1
hsa-miR-6081	0	0	0	0	0	0	0	0	0	0	0	0	0	0	0	0	0	0	0	0	0	0	0	0	0	0	0	0	0	0	0	0	0	0	0	0	0	0	0	0	0	0	0	0	0	0	0	0	0
hsa-miR-6835-3p	0	0	0	0	0	0	0	0	0	0	0	0	0	0	0	0	0	0	0	0	0	0	0	0	0	0	0	0	0	0	0	0	0	0	0	0	0	0	0	0	0	0	0	0	0	0	0	0	0
hsa-miR-129-2-3p	4	0	0	1	3	3	1	10	0	0	0	0	0	0	0	0	0	4	3	0	8	1	1	2	1	0	0	0	0	1	0	1	0	11	3	0	0	0	1	2	0	16	1	1	0	1	0	0	0
hsa-miR-188-5p	28	7	4	5	8	21	2	4	4	11	3	12	23	9	6	3	5	14	27	11	18	9	6	6	7	15	14	19	7	15	7	10	4	12	4	33	4	9	10	1	6	9	8	13	15	7	10	34	18
hsa-miR-5187-5p	10	4	6	3	1	6	0	5	2	3	1	5	3	1	3	5	0	11	6	4	7	4	2	1	1	1	4	3	4	9	0	2	3	4	1	14	0	6	0	1	4	4	0	12	1	3	0	3	2
hsa-miR-7156-3p	0	0	0	0	0	0	0	0	0	0	0	0	0	0	0	0	0	0	0	0	0	0	0	0	0	0	0	0	0	0	0	0	0	0	0	0	0	0	0	0	0	0	0	0	0	0	0	0	0
hsa-miR-296-5p	55	20	8	11	21	20	7	22	6	20	5	29	0	8	6	2	17	20	50	14	21	13	20	6	17	10	12	31	12	27	6	18	36	33	25	55	18	21	7	6	32	12	16	34	18	15	30	2	9
hsa-miR-6785-3p	0	0	0	0	0	0	0	0	0	0	0	0	0	0	0	0	0	0	0	0	0	0	0	0	0	0	0	0	0	0	0	0	0	0	0	0	0	0	0	0	0	0	0	0	0	0	0	0	0
hsa-miR-6512-5p	0	0	1	6	2	2	0	4	2	1	3	0	0	0	0	1	0	8	0	2	4	1	4	0	7	0	11	2	1	5	3	0	0	6	3	4	1	4	0	1	1	3	6	0	0	0	1	0	0
hsa-miR-6499-5p	3	10	6	17	15	17	0	27	11	20	12	6	21	53	9	22	2	32	1	0	0	15	8	7	16	7	39	24	4	9	26	9	1	27	27	10	9	16	9	13	7	39	11	0	55	24	37	25	12
hsa-miR-4797-3p	3	1	0	4	1	1	0	2	1	3	2	4	1	4	3	2	1	4	5	0	1	2	0	4	1	0	3	4	0	0	4	4	4	0	0	1	0	2	0	0	3	2	2	1	8	0	1	5	3
hsa-miR-92a-1-5p	2	5	6	9	10	76	24	11	3	14	9	7	21	12	5	11	5	11	6	20	54	6	19	11	16	3	14	8	27	10	16	16	2	14	10	5	5	12	37	4	3	2	19	8	10	13	25	153	9
hsa-miR-3127-3p	1	0	1	0	0	0	0	0	0	0	0	0	1	0	0	0	0	0	0	0	4	0	0	0	0	0	1	0	0	1	3	4	1	0	0	3	0	0	0	0	0	1	0	0	0	0	0	2	0
hsa-miR-499b-3p	0	0	0	0	0	0	0	0	0	0	0	0	0	0	0	0	0	0	0	0	0	0	0	0	0	0	0	0	0	0	0	0	0	0	0	0	0	0	0	0	0	0	0	0	0	0	0	0	0
hsa-miR-3174	0	1	0	1	0	2	0	0	0	0	0	1	0	1	1	0	0	2	0	1	1	0	0	0	0	0	0	0	0	2	0	0	0	1	0	0	0	0	2	0	0	1	0	0	7	1	4	0	2
hsa-miR-4476	1	0	0	0	0	0	0	0	0	0	0	0	0	0	0	0	0	0	0	0	0	0	0	0	0	2	0	0	1	0	0	0	0	0	1	1	0	0	0	0	0	0	0	0	0	0	0	0	0
hsa-miR-598-5p	0	0	0	0	0	0	0	0	0	0	0	0	0	0	0	0	0	0	0	0	0	0	0	0	0	0	0	0	0	0	0	0	0	0	0	0	0	0	0	0	0	0	0	0	0	0	0	1	0
hsa-miR-3156-5p	0	1	0	0	0	0	0	0	0	0	0	0	0	0	0	0	0	0	0	0	0	0	0	0	0	0	0	0	0	0	0	0	0	0	0	0	0	0	0	0	0	0	0	0	0	0	0	0	0
hsa-miR-3615	15	20	14	12	18	20	9	18	15	21	20	21	32	11	12	10	19	37	26	25	37	7	27	20	34	13	32	25	25	21	33	33	13	19	33	63	12	24	31	7	40	19	10	15	57	21	37	36	40
hsa-miR-4671-3p	0	0	0	0	0	0	0	0	0	0	0	0	0	0	0	0	0	0	0	0	0	0	0	0	0	0	0	0	1	1	0	0	0	0	0	0	0	0	0	0	0	0	0	0	0	0	0	0	0
hsa-miR-619-3p	0	0	0	0	0	0	0	0	0	0	0	0	0	0	0	0	0	0	0	0	0	0	0	0	0	0	0	0	0	0	0	0	0	0	0	0	0	0	0	0	0	0	0	0	0	0	0	0	0
hsa-miR-5189-5p	0	0	0	0	0	0	0	0	0	0	1	0	0	0	0	0	0	0	0	0	0	1	0	0	0	0	0	0	0	1	0	0	0	0	0	1	0	0	0	0	0	0	0	0	0	0	0	1	0
hsa-miR-493-3p	496	41	67	15	36	47	13	51	3	26	16	72	20	25	8	9	47	23	62	21	165	24	32	18	26	44	14	38	46	44	56	93	58	33	14	59	116	37	23	8	10	20	19	54	69	4	17	14	61
hsa-miR-302a-3p	0	0	0	0	0	0	0	0	0	0	0	0	0	0	0	0	0	0	0	0	3	0	0	0	0	0	0	0	1	1	0	0	0	0	0	1	0	0	0	0	0	0	0	0	0	0	0	0	0
hsa-miR-4797-5p	0	0	0	0	0	0	0	0	0	1	0	0	0	0	0	0	0	0	0	0	0	0	0	0	0	0	0	0	0	0	0	0	0	0	0	0	0	0	0	0	0	0	0	0	0	0	1	0	0
hsa-miR-320b	4	31	10	15	18	13	15	2	1	29	5	15	5	12	7	7	7	32	16	9	9	7	26	6	15	6	9	11	15	13	5	41	16	15	8	26	6	13	14	5	20	22	8	14	42	24	10	37	28
hsa-miR-657	0	0	0	0	0	0	0	0	0	0	0	0	0	0	0	0	0	0	0	0	0	0	0	0	0	0	0	0	0	0	0	0	0	0	0	0	0	0	0	0	0	0	0	0	0	0	0	0	0
hsa-miR-4756-3p	0	0	0	0	0	0	0	0	0	1	0	0	0	0	0	0	1	0	0	0	0	0	0	0	0	0	0	0	0	0	0	0	0	0	0	0	0	0	0	0	0	0	1	0	0	0	0	0	0
hsa-miR-6134	0	0	0	0	0	0	0	0	0	0	0	0	0	0	0	0	0	0	0	0	0	0	0	0	0	0	0	0	0	0	0	0	0	0	0	0	0	0	0	0	0	0	0	0	0	0	0	0	0
hsa-miR-940	5	6	3	11	32	19	4	12	9	4	6	7	8	9	12	3	9	25	4	16	4	3	12	1	13	2	21	14	1	4	12	19	2	10	14	17	11	17	3	6	20	5	0	10	25	10	17	33	17
hsa-miR-412-5p	235	82	13	31	90	24	7	144	9	50	10	143	11	9	5	47	7	84	16	60	36	13	33	25	53	7	90	36	50	69	56	16	28	66	46	64	181	29	28	5	7	15	1	137	16	13	14	30	43
hsa-miR-937-3p	4	2	4	4	8	11	0	5	4	1	0	5	4	12	1	5	3	4	4	2	3	1	0	10	7	1	5	9	0	4	5	6	1	4	6	12	7	3	1	6	4	11	4	1	64	11	29	71	21
hsa-miR-6849-5p	0	0	0	0	0	0	0	0	0	0	0	0	0	0	0	0	0	0	0	0	0	0	0	0	0	0	0	0	0	0	0	0	0	0	0	0	0	0	0	0	0	0	0	0	0	0	0	0	0
hsa-miR-888-3p	0	0	0	0	0	0	0	0	1	0	0	0	0	0	0	0	0	0	0	0	0	0	0	0	0	0	0	0	0	0	0	0	0	0	0	0	0	0	0	0	0	0	0	0	0	0	0	0	0
hsa-miR-4703-3p	0	0	1	0	0	0	0	0	0	0	0	0	0	0	0	0	0	0	0	0	0	0	0	0	0	0	0	0	0	0	0	0	0	0	0	0	0	0	0	0	0	0	0	0	0	0	0	0	0
hsa-miR-3622a-3p	2	2	1	0	2	1	2	1	0	2	1	0	0	2	2	2	2	1	1	1	1	0	1	1	1	3	2	3	1	0	1	3	2	3	2	1	1	2	1	1	1	3	1	3	0	0	0	0	0
hsa-miR-6504-3p	0	0	0	0	0	0	0	0	0	0	0	0	0	0	0	0	0	0	0	0	0	0	0	0	0	0	0	0	0	0	0	0	0	0	0	0	0	0	0	0	2	0	0	0	0	0	0	1	0
hsa-miR-4493	0	0	0	0	0	0	0	0	0	0	0	0	0	0	0	0	0	0	0	0	0	0	0	0	0	0	0	0	0	0	0	0	0	0	0	0	0	0	0	0	0	0	0	0	0	0	0	0	0
hsa-miR-21-3p	3791	4270	5593	8765	51505	32879	8090	20343	5192	22744	4597	13441	26440	10338	17383	7119	4017	19176	5802	31989	44301	8029	15693	11516	13760	1435	35545	3625	6653	6491	13838	21233	1042	15642	9953	9836	11720	14825	26869	7512	25722	9606	30968	20153	25868	25157	24164	62321	29454
hsa-miR-6759-5p	0	0	0	0	0	0	0	0	0	0	0	0	0	0	0	0	0	0	0	0	0	0	0	0	0	0	0	0	0	0	0	0	0	0	0	0	0	0	0	0	0	0	0	0	0	0	0	0	0
hsa-miR-6503-3p	4	3	2	1	0	1	0	4	2	0	0	4	1	1	0	0	0	3	1	2	1	0	1	3	0	0	2	1	0	1	1	13	0	1	3	4	2	1	2	0	3	2	2	3	1	0	3	3	0
hsa-miR-3132	2	0	0	0	0	0	0	0	0	0	0	0	0	0	0	0	0	0	0	0	0	0	0	0	0	1	0	0	0	0	0	0	0	0	0	0	0	0	0	0	0	0	0	0	0	0	0	1	0
hsa-miR-6755-5p	4	0	3	4	5	10	1	6	4	10	2	6	2	6	0	6	0	8	8	9	13	10	2	3	10	0	8	5	2	3	2	5	2	5	1	11	3	3	0	1	3	3	0	8	6	4	0	9	4
hsa-miR-641	0	0	0	0	0	0	0	1	0	1	0	1	1	0	0	1	0	0	0	0	1	0	0	1	0	0	0	1	2	0	0	0	0	0	0	2	0	0	0	1	0	0	0	0	0	0	0	2	0
hsa-miR-3605-3p	5	4	3	2	2	4	4	2	1	5	2	3	2	7	0	4	4	2	3	1	3	3	2	7	3	2	5	2	2	0	3	15	3	6	11	4	5	2	2	0	4	4	2	2	5	5	6	12	6
hsa-miR-520g-3p	6	0	0	0	3	1	1	4	0	0	0	0	0	0	0	0	0	4	0	1	5	0	0	0	0	2	3	1	1	0	0	0	1	1	0	1	0	1	0	0	1	0	0	3	0	1	0	8	0
hsa-miR-93-5p	6534	6441	4810	6685	14768	47526	13167	10965	2689	8765	34395	6770	37539	11353	6470	7508	3858	12285	6645	11568	54615	7174	7045	5862	15400	9721	12950	7980	28197	17971	21420	13788	4420	13480	20086	14124	4404	9400	34814	2308	5767	7501	25379	10830	12891	29153	17815	146999	9388
hsa-miR-3921	0	0	0	0	0	0	0	0	0	0	0	0	0	0	0	1	0	0	0	0	0	0	0	0	0	1	0	0	0	0	0	0	0	0	0	0	0	0	0	0	0	0	0	0	0	0	0	0	0
hsa-miR-4769-5p	0	0	0	0	0	0	0	0	0	0	0	0	0	0	0	0	0	0	0	0	0	0	0	0	0	0	0	0	0	0	0	0	0	0	0	0	0	0	0	0	0	0	0	0	0	0	0	0	0
hsa-miR-1206	0	0	0	0	0	0	0	0	0	0	0	0	0	0	0	0	0	0	0	0	0	0	0	0	0	0	0	0	0	0	0	0	0	0	0	0	0	0	0	0	0	0	0	0	0	0	0	0	0
hsa-miR-6851-3p	0	0	1	0	0	0	0	0	0	0	0	0	0	0	0	0	0	0	0	0	0	0	0	0	0	0	0	0	0	0	0	0	0	0	0	1	0	2	0	0	0	0	1	0	0	1	0	1	1
hsa-miR-6883-5p	0	0	0	0	0	0	0	0	0	0	0	0	0	0	0	0	0	0	0	0	0	0	0	0	0	0	0	0	0	0	0	0	0	0	0	0	0	0	0	0	0	0	0	0	0	0	0	0	0
hsa-miR-6757-5p	0	0	0	0	0	0	0	0	0	0	0	0	0	0	0	0	0	0	0	0	0	0	0	1	0	0	1	0	0	0	1	0	0	0	0	0	0	0	0	0	0	0	0	0	0	0	0	0	1
hsa-miR-6814-5p	0	0	0	0	0	0	0	0	0	0	0	0	0	0	1	0	0	0	0	0	0	0	0	0	0	0	0	0	0	0	0	0	0	0	0	0	0	0	0	0	0	0	0	0	0	0	0	0	0
hsa-miR-548k	0	0	0	0	0	0	0	0	0	0	0	1	0	4	0	0	0	2	0	2	1	1	0	1	1	1	1	1	0	0	0	0	0	0	0	1	1	0	2	1	0	1	1	7	3	0	3	0	1
hsa-miR-4758-3p	0	0	0	0	0	0	1	0	0	1	0	0	0	1	0	0	0	0	0	0	0	0	0	1	0	0	0	0	0	0	0	1	0	1	0	0	0	0	0	0	0	0	0	0	6	2	0	4	0
hsa-miR-4733-5p	0	0	0	0	0	0	0	0	0	0	0	0	0	0	0	0	0	0	0	0	0	0	0	0	0	0	0	0	0	0	0	0	0	0	0	1	0	0	0	0	0	0	0	0	0	0	0	0	0
hsa-miR-4482-5p	2	0	0	0	0	0	0	0	0	0	0	0	0	0	0	0	0	0	0	0	0	0	0	0	0	0	0	0	1	0	0	0	0	0	0	0	0	0	0	0	0	0	0	1	0	1	0	0	0
hsa-miR-4454	20	1	1	0	2	5	1	4	0	3	1	0	5	5	2	0	0	1	0	2	0	0	2	2	6	0	4	10	1	3	2	1	1	0	0	0	1	3	3	0	0	2	2	0	1	2	1	2	0
hsa-miR-584-5p	1198	329	526	296	262	461	92	388	180	281	844	463	458	604	311	829	210	640	790	821	860	335	347	637	968	379	592	620	424	665	360	899	253	675	281	1289	469	606	250	106	469	613	512	346	1210	690	1074	1141	1633
hsa-miR-526b-5p	14	4	0	0	7	3	23	16	0	2	0	1	6	0	0	0	0	4	0	6	18	2	1	1	5	5	19	3	18	10	0	4	3	6	3	10	0	16	6	0	2	2	0	4	2	2	0	14	2
hsa-miR-6732-5p	0	0	0	0	0	0	0	0	0	0	0	0	0	0	0	0	0	0	0	0	0	0	0	0	0	0	0	0	0	0	0	0	0	0	0	0	0	0	0	0	0	0	0	0	0	0	0	0	0
hsa-miR-4634	0	0	2	0	0	0	0	0	0	0	0	0	0	0	1	0	0	0	0	0	0	0	1	0	0	1	0	2	0	1	0	0	0	0	0	1	0	0	0	0	0	0	0	0	0	0	0	0	0
hsa-miR-6854-3p	0	1	0	0	3	0	0	0	0	0	0	0	0	0	1	0	0	0	0	0	0	0	0	0	1	0	0	1	0	0	0	0	0	0	0	0	0	0	0	1	0	2	0	0	0	0	1	0	0
hsa-miR-18b-3p	0	0	0	0	1	0	1	0	0	0	0	2	0	0	1	0	1	0	1	0	1	0	0	0	1	0	0	0	0	3	0	1	1	0	0	4	0	0	1	0	1	1	0	0	0	0	0	0	0
hsa-miR-6804-3p	0	0	0	0	0	0	0	0	0	0	0	0	0	0	0	0	0	0	0	0	0	0	0	0	0	0	0	0	0	0	0	0	0	0	0	0	0	0	0	0	0	0	0	0	0	1	0	0	0
hsa-miR-3936	0	0	0	0	0	0	0	0	0	0	0	0	0	0	0	0	0	0	0	0	0	0	0	0	0	0	0	0	0	0	0	0	0	0	0	0	0	0	0	1	0	0	0	0	0	0	0	0	0
hsa-miR-28-3p	26981	18229	15242	11565	12301	17595	13085	9570	4373	17596	16385	22310	14085	7582	9245	9251	8779	13157	25140	20100	27981	17614	14822	14374	13271	10400	12755	12353	16264	15862	10780	21246	12409	21028	7653	17324	11961	12541	25240	4817	14182	9954	9673	24518	17228	10073	7962	17139	14667
hsa-miR-3164	0	0	0	0	0	0	0	0	0	0	0	0	0	0	0	0	0	0	0	0	2	0	0	0	0	0	0	0	0	0	0	0	0	0	0	0	0	0	0	0	0	0	0	0	0	0	0	0	0
hsa-miR-564	0	0	0	0	0	1	0	0	0	0	0	0	0	0	0	0	0	0	0	0	0	0	0	0	0	0	0	0	0	0	0	0	0	0	0	0	0	0	0	0	0	0	0	0	0	0	0	0	0
hsa-miR-3150b-5p	0	0	0	0	0	0	0	0	0	0	0	0	0	1	0	0	0	0	0	0	0	0	0	0	0	0	0	0	0	0	0	0	0	0	0	0	0	0	0	0	0	0	0	0	0	0	0	0	0
hsa-miR-6825-5p	0	0	0	0	0	0	0	0	0	0	0	0	0	0	0	0	1	0	2	0	0	0	0	0	0	0	0	0	0	0	0	0	0	0	0	0	0	0	0	0	0	0	0	0	2	0	0	0	0
hsa-miR-4793-5p	0	0	0	0	0	0	0	0	0	0	0	0	0	0	0	0	0	0	0	0	0	0	0	0	0	0	0	0	0	0	0	0	0	0	0	0	0	0	0	0	0	0	0	0	0	0	0	0	0
hsa-miR-502-3p	80	54	39	39	50	77	38	46	18	87	39	54	51	41	21	6	36	63	97	60	111	58	36	27	35	32	60	67	57	87	29	74	47	77	37	106	40	35	42	18	41	28	49	63	56	34	48	113	39
hsa-miR-181b-3p	30	34	25	9	125	36	17	58	23	43	6	40	42	41	40	18	40	102	11	57	35	32	46	50	35	23	86	44	16	63	59	225	10	18	17	47	50	37	40	40	39	46	26	22	151	32	79	41	38
hsa-miR-6773-3p	1	0	0	0	0	0	0	0	0	0	0	0	1	0	0	0	0	0	0	0	0	0	0	0	0	0	0	0	0	0	0	0	0	0	0	0	0	0	0	0	0	0	0	0	0	0	0	0	0
hsa-miR-6803-5p	0	0	0	0	0	0	0	0	0	0	0	0	0	0	0	0	0	0	0	0	0	0	0	0	0	0	0	0	0	0	0	0	0	0	0	0	0	0	0	0	0	0	0	0	0	0	0	0	0
hsa-miR-3685	0	0	0	0	0	0	0	0	0	0	0	0	0	0	0	0	0	0	0	0	0	0	0	0	0	0	0	0	0	0	0	0	0	0	0	0	0	0	0	0	0	0	0	0	0	0	0	0	0
hsa-miR-6740-5p	0	0	0	0	1	0	0	0	0	0	0	0	0	0	0	0	0	0	0	0	0	0	0	0	0	0	0	0	0	0	0	0	0	2	0	0	0	0	0	0	0	0	0	0	0	0	0	1	0
hsa-miR-15b-5p	522	1057	593	728	658	996	381	892	360	1389	1014	783	640	974	762	791	399	1014	1017	1279	1422	933	845	618	1579	222	1457	1075	691	1723	712	838	547	1509	347	2651	672	863	923	322	1044	945	524	1343	1594	664	1633	1910	1341
hsa-miR-3142	0	0	0	0	0	0	0	0	0	0	0	0	0	0	0	0	0	0	0	0	0	0	0	0	0	0	0	0	0	0	0	0	0	0	0	0	0	0	0	0	0	0	0	0	0	0	0	0	0
hsa-miR-4479	1	1	0	0	0	0	0	0	0	0	0	0	0	0	0	1	0	0	0	0	0	0	0	0	0	0	0	0	0	0	0	0	0	0	1	0	1	1	0	0	0	0	0	0	0	0	0	0	0
hsa-miR-3147	0	0	0	0	0	0	0	0	0	0	0	0	0	0	0	0	0	0	0	0	0	0	0	0	0	0	0	0	0	0	0	0	0	0	0	0	0	0	0	0	0	0	0	0	0	0	0	0	0
hsa-miR-3613-5p	64	43	18	27	31	59	17	53	30	47	31	64	87	29	31	6	42	43	14	50	132	55	40	21	69	13	58	63	30	77	31	33	17	64	31	138	46	26	41	35	79	27	29	105	22	11	22	109	63
hsa-miR-6853-3p	1	0	0	0	0	0	0	0	0	1	0	0	0	0	0	0	0	0	1	0	0	0	0	0	0	0	0	0	1	0	0	0	0	0	0	2	0	0	0	0	0	1	0	0	0	0	0	0	0
hsa-miR-604	0	0	0	0	0	0	0	0	0	0	0	0	0	0	0	0	0	0	1	0	0	0	0	0	0	0	0	0	0	0	0	0	0	0	0	1	0	0	0	0	0	0	0	0	0	0	0	0	0
hsa-miR-548q	1	0	1	0	0	0	1	0	0	2	1	1	0	1	2	0	0	0	2	1	2	2	0	0	1	1	0	0	1	1	0	0	0	1	0	0	0	0	1	0	1	0	1	2	0	1	0	2	0
hsa-miR-4760-3p	0	0	0	0	0	0	0	0	0	0	0	0	0	0	0	0	0	0	0	0	0	0	0	0	0	0	0	0	0	0	0	0	0	0	0	0	0	0	0	0	0	0	0	0	0	0	0	0	0
hsa-miR-889-3p	1157	215	334	90	177	290	74	266	41	150	136	304	49	134	61	67	280	140	293	145	479	145	79	108	132	130	253	130	161	308	208	348	163	166	80	702	449	123	170	63	78	160	35	281	200	15	66	18	118
hsa-miR-2276-5p	0	0	0	0	0	0	0	0	0	0	0	0	0	0	0	0	0	0	0	0	0	0	0	0	0	0	0	0	0	0	0	0	0	0	0	0	0	0	0	0	0	0	0	0	0	0	0	0	0
hsa-miR-6502-5p	5	0	4	1	3	0	1	2	1	2	0	3	0	8	1	1	1	3	0	1	3	2	0	2	2	0	4	2	1	12	0	8	0	4	2	5	4	2	2	2	1	2	1	5	1	3	1	1	0
hsa-miR-3928-3p	1	1	1	1	3	3	2	6	0	2	0	2	3	3	1	1	2	0	1	2	1	2	7	1	9	0	0	0	0	5	4	12	4	3	4	4	4	3	0	0	4	1	1	0	9	4	3	6	4
hsa-miR-6880-3p	0	0	0	0	1	0	1	0	0	0	0	0	0	0	0	0	0	0	0	0	0	0	0	0	1	0	0	0	0	0	0	0	0	0	0	0	0	0	0	0	0	0	0	0	0	0	0	0	0
hsa-miR-151a-3p	20722	16418	12781	13132	7730	8441	3159	9189	5270	23022	3699	16966	4195	13536	5490	10404	14808	16093	16509	13129	9571	14117	7241	16039	13829	2820	15235	11986	4529	13121	6212	20205	12872	18666	3609	33765	22182	12371	4585	5262	9130	14590	3578	16378	19659	3571	12472	11919	7957
hsa-miR-1288-5p	1	0	0	0	1	0	0	1	0	0	1	0	0	0	1	1	0	0	0	1	1	0	0	1	0	0	0	1	0	2	0	0	0	1	0	0	2	1	1	0	1	0	0	1	0	6	0	3	0
hsa-miR-2681-3p	0	1	0	1	0	0	2	0	0	2	1	2	0	0	0	0	0	4	2	0	4	0	0	0	0	1	2	0	0	0	0	0	0	6	0	0	0	1	0	0	0	0	0	1	0	0	0	0	0
hsa-miR-101-3p	349843	177144	217770	117511	166045	167870	22976	89313	48713	259318	51600	177793	66048	184354	62725	89168	193835	144804	166513	135303	230243	134343	148987	264244	183717	53356	151625	192321	87969	231405	157779	224762	156972	151534	54134	414159	168729	190118	37137	44143	111382	118559	66006	173666	33608	15111	36713	23815	27385
hsa-miR-497-3p	4	0	0	1	4	6	2	6	0	3	1	1	2	1	1	0	5	2	0	2	5	1	0	0	3	2	2	1	5	2	5	3	0	2	3	10	0	2	1	0	0	0	2	2	0	3	1	0	0
hsa-miR-885-5p	28	11	10	3	13	18	1	1	4	7	4	8	1	6	1	2	179	3	20	6	56	0	8	15	14	19	5	8	43	12	15	314	939	5	10	20	5	5	6	1	1	10	4	3	2	0	1	1	0
hsa-miR-4751	0	0	0	0	0	0	0	0	0	0	0	0	0	0	0	0	0	0	0	0	0	0	0	0	0	0	0	1	0	0	0	1	0	0	0	0	0	0	0	0	0	0	0	0	0	0	1	0	0
hsa-miR-520d-3p	0	0	0	0	0	0	2	2	0	1	0	0	1	0	0	0	0	0	0	0	2	0	0	0	1	0	6	1	1	2	0	3	2	3	1	1	1	0	0	0	0	1	0	1	1	0	1	4	1
hsa-miR-6777-5p	0	0	0	1	1	0	0	1	0	2	0	0	0	3	0	0	0	0	3	0	0	1	2	1	0	0	0	0	0	2	1	0	0	0	0	3	1	1	0	0	0	3	1	0	10	3	1	1	1
hsa-miR-34b-5p	0	0	0	1	67	16	1032	3	12	1054	1	1	5	7	0	0	4	4	1	3	13	70	1	1	0	1	3	2	4	0	1	1	2	1	16	3	5	0	4	1	1	1	8	0	0	4	4	10	6
hsa-miR-6895-3p	0	0	0	0	0	0	0	0	0	0	0	0	0	0	0	0	0	0	0	0	0	0	0	0	0	1	0	0	0	0	0	0	0	0	2	1	0	0	0	0	0	0	0	0	0	1	0	0	0
hsa-miR-4314	0	0	0	0	0	0	0	0	0	0	0	0	0	0	0	0	0	0	0	0	0	0	0	0	0	0	0	0	0	0	0	0	0	0	0	0	0	0	0	0	0	0	0	0	0	0	0	0	0
hsa-miR-26a-2-3p	60	64	17	20	28	44	37	25	15	55	22	43	28	23	6	12	23	21	11	41	60	24	16	20	31	12	30	22	31	38	19	27	29	61	16	59	45	12	56	13	30	10	14	55	9	8	14	34	19
hsa-miR-203a-5p	0	44	11	35	28	126	1	116	15	13	65	0	96	51	16	50	1	32	0	35	23	24	25	17	115	23	55	137	51	77	51	1	0	51	28	21	0	56	16	19	15	60	105	32	17	70	13	80	78
hsa-miR-575	0	0	0	0	0	0	0	0	0	0	0	0	0	0	0	0	0	0	0	0	0	0	0	0	0	0	0	0	0	0	0	0	0	0	0	0	0	0	0	0	0	0	0	0	0	0	0	0	0
hsa-miR-501-5p	8	7	5	3	5	21	22	4	2	20	9	6	19	3	1	0	1	7	15	6	24	2	1	5	4	4	8	7	13	10	5	10	5	12	6	25	11	3	28	2	1	5	18	18	14	19	12	95	11
hsa-miR-514a-3p	29	824	37	26	14	32	25	8	5	42	63	33	16	22	37	2	5	27	12	250	118	25	35	9	109	6	6	444	27	53	55	1	1	34	53	9	66	13	89	9	105	30	46	1034	14	1	2	71	2
hsa-miR-1262	7	8	9	10	9	8	1	15	0	10	11	9	6	8	4	11	2	12	8	9	5	19	1	7	8	3	6	18	5	8	10	13	10	15	6	19	5	13	6	5	6	19	4	21	7	6	7	2	6
hsa-miR-6807-5p	0	0	3	0	0	0	0	0	0	1	0	0	1	2	0	0	0	2	3	0	0	1	2	0	0	0	0	0	1	2	1	0	2	2	0	1	2	0	0	0	2	2	0	0	0	0	0	4	1
hsa-miR-6774-3p	0	0	0	0	2	0	0	0	0	0	0	0	0	0	0	0	1	0	0	1	0	0	0	0	0	0	0	0	1	0	0	1	0	0	0	1	0	0	0	0	0	0	0	1	0	0	1	0	0
hsa-miR-128-2-5p	0	0	0	0	0	0	0	0	0	0	0	0	0	0	0	0	0	0	0	0	4	0	0	0	0	1	0	0	0	1	0	0	0	0	0	1	0	0	1	0	0	0	0	0	1	0	0	0	0
hsa-miR-6856-3p	0	0	0	0	0	0	0	0	0	0	0	0	0	0	0	0	0	0	0	0	0	0	0	0	0	0	0	0	0	0	1	0	0	0	1	0	0	0	0	0	0	0	0	0	0	2	0	3	0
hsa-miR-3680-3p	0	0	0	0	3	0	0	0	0	0	0	3	1	1	1	1	1	0	0	2	1	5	0	0	0	0	1	0	1	1	1	5	0	3	0	1	2	1	1	1	2	3	1	3	5	5	4	5	1
hsa-miR-5007-5p	0	0	0	0	0	0	0	0	0	0	0	0	0	0	0	0	0	0	0	0	0	0	0	0	0	0	0	0	0	0	0	0	0	0	0	0	0	0	0	0	0	0	0	0	0	0	0	0	0
hsa-miR-6772-3p	0	0	0	0	0	0	0	1	0	1	0	0	0	0	0	0	0	0	0	0	1	0	0	0	1	0	0	0	0	0	0	1	0	0	0	0	0	0	1	1	0	1	0	0	4	0	1	0	0
hsa-miR-5009-5p	0	0	0	0	0	0	0	0	0	0	0	0	0	0	0	0	0	0	0	0	0	0	0	0	0	0	0	0	0	0	0	0	0	0	0	1	0	1	1	0	0	0	0	0	0	2	0	0	0
hsa-miR-337-3p	5179	219	280	116	341	463	170	232	52	156	260	356	67	105	97	57	186	183	1045	261	1316	110	381	83	163	600	182	319	902	348	563	288	228	241	178	898	313	223	334	53	349	136	111	313	112	12	31	42	107
hsa-miR-495-3p	1490	111	78	40	66	180	73	53	6	52	126	119	20	24	9	5	95	78	231	58	424	24	47	23	35	164	36	56	331	105	137	128	162	113	44	200	197	59	89	6	66	39	38	148	44	3	12	25	55
hsa-miR-515-5p	2	0	0	0	0	1	5	2	0	0	0	0	0	0	0	0	0	0	2	0	5	1	0	0	0	2	1	0	3	1	0	0	3	2	0	0	0	0	2	0	0	0	0	1	0	0	1	13	0
hsa-miR-203a-3p	13592	523655	529755	628011	510181	1275008	23793	1490641	348952	213257	1105460	31902	1602586	1075909	602483	2084991	8740	869950	4360	909884	459145	416971	471787	558861	2031914	276341	1598504	2084176	679431	1022750	985262	14960	11969	881302	565729	312381	4887	1442357	196140	345367	330885	1171674	1305783	683132	333326	649146	258054	414775	884230
hsa-miR-1178-3p	0	0	0	0	0	0	0	0	0	0	0	0	0	0	0	0	0	0	0	0	0	0	0	0	0	0	0	0	0	0	0	0	0	0	0	0	0	0	0	0	0	0	0	0	0	0	0	0	0
hsa-miR-125b-5p	7112	3479	5211	3329	7017	6163	4420	4132	913	6491	3721	3782	1841	4836	1280	2337	2647	4734	5559	4554	8732	2929	3810	5732	5260	4230	4330	4541	4603	5727	4308	5113	8998	6015	5121	14014	3736	4731	3150	730	3522	4252	3276	4445	1555	1416	1467	2650	478
hsa-miR-219b-5p	0	1	0	2	0	0	0	1	1	1	0	1	1	0	0	1	0	0	1	0	0	0	0	0	0	0	1	0	0	0	0	0	1	0	0	0	0	0	0	0	0	0	0	0	1	0	0	4	1
hsa-miR-4700-5p	0	0	0	0	0	0	0	0	0	0	0	0	0	0	0	0	0	0	0	0	1	0	0	1	0	1	0	2	0	0	0	0	0	0	0	0	0	0	0	0	0	0	0	0	1	0	1	0	0
hsa-miR-6874-5p	3	0	0	0	0	2	0	0	0	0	0	0	0	0	0	0	0	0	1	0	1	0	0	0	0	0	1	0	0	0	0	0	0	0	0	0	0	0	0	1	0	0	0	0	1	0	2	1	0
hsa-miR-4659b-5p	1	0	0	0	0	0	0	0	0	0	0	0	0	0	0	0	0	0	0	0	0	0	0	0	0	0	0	0	0	0	0	0	0	0	0	0	0	0	0	0	0	0	0	3	0	0	0	0	0
hsa-miR-6764-3p	0	0	0	0	0	0	0	0	0	1	0	0	0	0	0	0	0	0	0	0	0	0	0	0	0	0	0	0	0	0	0	0	0	0	0	1	0	0	0	1	0	0	0	1	1	1	1	0	0
hsa-miR-6878-3p	0	0	0	0	0	0	0	0	0	0	0	0	0	0	0	0	0	1	0	0	0	1	0	0	0	0	0	0	0	0	0	0	0	0	0	0	0	0	0	0	0	0	0	0	0	0	0	0	0
hsa-miR-1296-5p	49	19	8	21	22	27	14	16	4	15	8	29	14	13	10	3	15	29	58	19	73	14	29	8	18	30	27	10	74	42	17	21	29	37	11	58	26	30	29	7	18	15	14	36	22	22	8	33	21
hsa-miR-4695-3p	0	0	0	0	1	0	0	0	0	0	0	0	0	0	0	0	0	0	0	0	0	0	0	0	0	0	0	0	0	1	0	0	0	0	0	0	0	1	0	0	0	0	1	0	0	0	0	0	0
hsa-let-7b-3p	379	266	199	215	172	88	60	158	79	253	60	141	73	174	63	114	166	280	188	212	79	191	147	173	186	52	177	159	89	212	120	277	232	179	130	405	330	185	50	61	188	160	38	300	222	56	184	142	159
hsa-miR-5192	0	0	0	0	0	0	0	0	0	0	0	0	0	0	0	0	0	0	0	0	0	0	0	0	0	0	0	0	0	0	0	0	0	0	0	0	0	0	0	0	0	0	0	0	0	0	0	0	0
hsa-miR-5697	0	0	0	0	0	1	0	0	0	0	0	0	0	0	0	0	0	0	0	0	0	0	0	0	0	0	0	0	0	0	0	0	1	0	0	0	1	0	1	0	0	0	0	0	0	0	0	1	0
hsa-miR-452-3p	20	23	3	25	30	63	6	25	10	24	12	22	22	26	19	19	4	22	7	48	18	23	26	12	24	12	37	31	10	21	9	21	6	40	12	22	34	18	25	13	27	13	35	36	44	28	9	158	69
hsa-miR-452-5p	713	953	411	1009	628	1520	172	1154	678	742	426	909	787	1965	609	1207	214	1504	424	1182	780	1089	569	993	1570	171	1815	1072	413	1045	608	797	150	1759	776	1327	1305	1060	864	531	1023	1116	839	1902	1652	833	454	2353	1477
hsa-miR-4652-3p	0	0	0	0	0	1	0	0	0	0	0	0	0	0	0	0	0	0	0	0	0	0	0	0	0	0	0	0	0	0	0	0	0	0	0	0	0	0	0	0	0	0	0	0	0	0	0	1	0
hsa-miR-4706	0	0	0	0	0	0	0	0	0	0	0	0	0	0	0	0	0	0	0	0	0	0	0	0	0	0	0	0	0	0	0	0	0	0	0	0	0	0	0	0	0	0	0	0	0	0	0	2	0
hsa-miR-218-5p	602	1378	236	184	629	295	293	166	90	507	212	563	158	279	165	133	333	568	181	296	419	310	147	232	289	128	424	235	167	350	107	418	347	904	275	1074	859	225	251	70	308	499	178	765	226	15	88	50	56
hsa-miR-7106-3p	0	0	0	0	0	0	0	0	0	0	0	0	0	0	0	0	0	0	0	0	0	0	0	0	0	0	0	0	0	0	0	0	0	0	0	0	0	0	0	0	0	0	0	0	0	0	0	0	0
hsa-miR-17-5p	732	625	459	675	1337	5249	1027	1700	252	1008	2818	444	3055	1374	647	769	428	1507	632	1262	4577	417	880	717	1845	813	1579	1056	2393	1575	2266	1046	578	1277	1903	1489	429	1219	2877	263	523	719	3291	1069	868	4145	2409	12153	1428
hsa-miR-4491	4	2	11	8	12	1	1	2	8	12	1	12	3	3	5	3	13	5	0	9	13	17	5	37	7	0	8	5	4	3	3	24	2	21	2	9	13	3	0	8	19	7	4	1	2	7	3	1	0
hsa-miR-491-5p	54	10	11	13	10	5	10	3	0	5	4	11	2	7	0	1	6	8	34	2	18	13	2	6	4	8	5	6	41	17	6	15	17	16	9	64	13	5	4	0	9	6	5	16	4	4	4	9	2
hsa-miR-3654	2	0	0	0	0	1	1	2	0	0	0	0	1	1	0	0	1	2	3	0	3	0	2	0	0	0	0	0	0	1	1	0	0	0	0	1	0	0	0	0	0	1	1	1	1	0	0	0	0
hsa-miR-1224-3p	0	0	0	0	0	0	0	0	0	0	0	0	0	0	0	0	0	0	0	0	0	0	0	0	0	0	0	0	0	0	0	0	0	0	0	0	0	0	0	0	0	0	0	0	0	0	0	0	0
hsa-miR-2682-5p	0	0	0	0	0	0	0	0	0	0	0	0	0	0	0	0	0	0	0	0	0	0	0	0	0	0	0	0	0	0	0	0	0	0	0	0	0	0	0	0	0	0	0	0	1	0	1	0	0
hsa-miR-429	275	1447	228	601	1660	331	3312	178	232	5190	187	160	165	544	169	223	566	425	3	206	234	334	182	198	343	116	619	272	132	146	297	508	514	539	414	123	496	329	92	83	344	466	290	165	382	237	151	2315	337
hsa-miR-4668-5p	0	0	0	0	0	0	0	0	0	0	0	0	0	0	0	0	0	0	0	0	0	0	0	0	0	0	0	0	0	0	0	0	0	0	0	0	0	0	0	0	0	0	0	0	0	0	0	0	0
hsa-miR-6846-5p	0	0	0	0	0	0	0	1	0	0	0	0	0	0	0	0	0	0	0	0	0	0	0	0	0	0	0	0	0	0	0	0	0	0	0	0	0	0	0	0	0	0	0	0	0	0	0	0	0
hsa-miR-197-5p	0	0	0	0	0	0	0	0	0	0	0	0	1	0	0	0	0	0	1	0	0	0	0	0	0	0	0	0	0	0	0	3	0	1	0	2	0	0	0	0	0	0	0	0	1	0	0	1	1
hsa-miR-656-5p	1	2	2	1	0	0	0	2	0	0	0	1	0	0	1	0	0	1	0	0	1	0	0	1	0	0	0	0	0	1	0	0	0	0	0	1	1	0	0	0	0	1	0	0	0	0	0	0	1
hsa-miR-466	0	0	0	1	0	0	0	0	0	0	1	0	0	0	0	1	0	0	0	0	0	0	2	0	0	1	0	1	1	0	0	0	0	0	0	0	0	0	0	0	0	0	0	0	0	0	0	0	0
hsa-miR-26b-3p	74	42	40	67	165	113	80	72	15	116	70	20	80	68	60	37	64	71	45	48	99	20	123	34	85	84	76	117	85	75	91	169	122	43	120	61	19	112	32	6	42	30	85	24	54	84	51	58	49
hsa-miR-4442	2	2	2	0	0	0	0	0	2	1	0	1	0	2	0	0	6	1	1	2	0	3	4	4	1	0	1	2	0	0	0	8	1	1	0	1	3	2	0	0	0	1	0	2	1	0	1	0	2
hsa-miR-6864-3p	0	0	0	0	0	0	0	0	0	0	0	0	0	0	0	0	0	0	0	0	0	0	0	0	0	0	0	0	0	0	0	0	0	0	0	0	2	0	0	0	0	0	0	0	0	0	0	0	0
hsa-miR-6889-3p	0	0	0	0	0	0	0	0	0	0	0	0	0	0	0	0	0	0	0	0	0	0	0	0	0	0	0	0	0	0	0	0	0	0	0	0	0	0	0	0	0	0	0	0	0	0	0	0	0
hsa-miR-1252-3p	0	0	0	0	0	0	0	0	0	0	0	0	0	0	0	0	0	0	0	0	0	0	0	0	0	0	0	0	0	0	0	0	0	0	0	0	1	0	0	0	0	0	0	0	0	0	0	1	0
hsa-miR-5094	0	0	0	0	0	0	0	0	0	0	0	0	0	0	0	0	0	0	0	0	0	0	0	0	0	1	0	0	0	0	0	0	0	0	0	0	0	0	0	0	0	0	0	0	4	1	3	0	0
hsa-miR-1245a	0	0	0	1	0	0	0	0	0	1	1	0	1	1	0	0	0	2	1	0	1	0	0	0	1	0	0	0	0	1	0	1	0	2	0	3	0	0	2	0	0	0	0	0	0	1	0	0	1
hsa-miR-605-3p	0	0	0	0	0	0	0	0	0	0	0	0	0	0	0	0	0	0	0	0	0	0	0	0	0	0	0	0	0	1	0	0	0	0	0	0	0	0	0	0	0	0	0	0	0	0	0	0	0
hsa-miR-6869-5p	0	0	0	0	0	0	0	0	0	0	0	0	0	0	0	0	0	0	0	0	0	0	0	0	0	0	0	0	0	0	0	0	0	1	0	0	0	0	0	0	0	0	0	0	0	0	1	0	0
hsa-miR-4778-5p	0	1	2	1	0	0	0	0	0	1	0	0	0	0	0	0	0	0	0	0	0	0	0	0	0	0	0	0	0	0	0	0	0	0	0	0	0	0	0	0	0	0	0	0	0	0	0	1	0
hsa-miR-95-3p	391	34	112	8	40	274	10	74	9	23	51	195	11	55	13	24	5	38	393	78	375	20	85	139	83	141	42	90	170	239	85	10	8	42	24	601	8	53	75	11	20	34	70	35	15	18	12	188	17
hsa-miR-488-5p	1	2	1	5	9	3	5	3	1	6	3	2	0	2	0	0	0	0	0	0	3	4	0	0	2	1	1	1	0	4	3	0	0	1	0	0	0	2	1	0	1	1	0	0	0	0	0	0	0
hsa-miR-4537	0	0	0	0	0	0	0	0	0	0	0	0	0	0	0	0	0	0	0	0	0	0	0	0	0	0	0	0	0	0	0	0	0	0	0	0	0	0	0	0	0	0	0	0	0	0	0	0	0
hsa-miR-8059	0	0	0	0	0	0	0	0	0	0	0	0	0	0	0	0	0	0	0	0	0	0	0	0	0	0	0	0	0	0	0	0	0	0	0	0	0	0	0	0	0	0	0	0	0	0	0	0	0
hsa-miR-193b-3p	403	262	213	91	230	744	86	309	37	133	336	173	536	193	58	121	127	176	384	205	692	136	287	182	302	250	136	419	628	445	376	125	291	201	249	619	176	295	260	63	137	121	402	272	854	1492	805	996	1019
hsa-miR-532-5p	7549	2368	3012	2013	4292	6077	2438	4170	794	4945	2813	4117	3944	3944	1582	2334	2084	4288	7535	4310	10651	1745	1906	3742	4688	2277	5294	2722	6076	4400	4315	5897	3790	4200	3983	8407	2263	3301	3980	732	1733	3058	3709	4343	2422	2570	2652	5878	1691
hsa-miR-4679	0	0	0	0	0	0	0	1	0	0	0	0	0	0	3	0	0	0	0	0	0	0	0	0	1	0	0	0	0	0	0	0	0	0	0	1	0	0	1	0	0	0	0	0	0	0	0	0	0
hsa-miR-3199	14	5	10	10	4	6	0	5	1	7	7	8	8	11	8	10	4	10	30	13	12	7	11	13	11	6	13	15	4	9	6	12	8	13	3	30	9	12	3	1	2	4	3	14	7	5	15	2	8
hsa-miR-6813-3p	0	0	0	0	0	0	0	0	1	0	0	0	0	0	0	0	0	1	0	0	0	0	0	0	0	0	0	0	0	0	0	0	0	0	0	0	0	0	0	0	0	0	0	0	0	0	0	0	0
hsa-miR-1912-3p	1	0	0	0	0	0	0	0	1	6	0	0	0	1	0	0	0	0	0	0	0	1	0	0	0	1	2	0	0	0	0	0	0	0	2	0	0	0	0	0	3	0	0	3	0	0	0	0	0
hsa-miR-205-3p	4	27	7	14	36	67	10	33	36	21	19	4	39	32	25	20	10	114	2	28	18	7	29	19	40	8	49	32	19	26	23	4	6	28	18	11	12	47	9	12	15	22	42	10	34	31	43	111	33
hsa-miR-26a-1-3p	6	4	4	5	5	5	4	4	2	8	2	1	8	5	1	7	1	4	2	5	5	0	6	0	4	2	1	2	5	2	6	4	6	4	6	2	1	0	0	0	5	1	4	1	0	6	7	13	4
hsa-miR-6867-3p	0	0	0	0	0	0	0	0	0	0	0	0	0	0	0	0	0	0	0	0	0	0	0	0	0	0	0	0	0	0	0	0	0	0	0	0	0	0	0	0	0	0	0	0	0	0	0	0	0
hsa-miR-105-3p	0	0	0	0	0	0	0	0	0	0	0	0	0	0	0	0	0	0	0	0	0	0	0	0	0	0	0	0	0	0	0	0	0	0	0	0	0	0	0	0	0	0	0	0	1	2	0	2	0
hsa-miR-6821-5p	0	0	0	0	0	0	0	0	0	0	0	2	0	0	0	0	0	0	1	0	0	0	0	0	0	0	0	0	1	0	0	0	0	0	1	0	0	0	0	0	0	0	0	0	0	0	0	1	1
hsa-miR-3916	0	0	0	1	0	0	0	0	0	0	0	0	1	0	0	0	0	1	0	0	0	0	0	0	0	0	0	0	0	1	0	0	0	0	1	2	0	0	0	0	0	0	0	1	0	0	0	0	0
hsa-miR-6846-3p	0	0	0	0	0	0	0	0	0	0	0	0	0	0	0	0	0	0	0	0	0	0	0	0	0	0	0	1	0	0	0	0	0	0	0	0	0	0	0	0	0	0	0	0	0	0	0	0	0
hsa-miR-5580-3p	0	0	0	0	1	0	0	0	0	0	0	0	0	1	0	0	0	0	0	0	0	0	0	0	0	0	0	0	0	1	0	0	0	1	1	0	0	1	0	0	0	0	0	0	0	0	1	3	0
hsa-miR-4736	0	0	0	0	0	0	0	0	1	0	0	0	1	0	0	0	1	0	1	0	0	0	1	0	0	0	1	0	0	2	0	4	1	0	0	0	0	3	1	0	0	0	0	0	2	0	0	0	2
hsa-miR-2682-3p	0	0	0	0	0	0	0	0	0	0	0	0	0	0	0	0	0	0	0	0	0	0	0	0	0	0	0	0	0	0	1	0	0	0	0	0	0	0	0	0	0	0	0	0	0	0	0	0	0
hsa-miR-3165	0	0	0	0	0	0	0	0	0	0	0	0	0	0	1	0	0	0	0	0	0	0	0	0	0	0	0	0	0	0	0	0	0	0	0	0	0	0	0	0	0	0	0	0	0	0	0	0	0
hsa-miR-4757-5p	1	0	0	0	3	0	0	0	0	0	0	0	0	0	0	0	0	0	0	0	3	1	1	0	0	1	0	1	0	0	0	1	0	0	0	0	0	0	0	0	0	1	0	0	1	0	0	0	0
hsa-miR-520h	4	0	0	0	3	1	1	4	0	0	0	0	0	0	0	0	0	3	0	1	2	0	0	1	0	2	2	1	0	0	0	0	0	1	0	1	0	1	0	0	1	0	0	1	0	1	0	2	0
hsa-miR-6838-5p	0	0	0	0	0	0	0	0	0	0	0	0	0	0	0	0	0	0	0	0	0	0	0	0	0	0	0	0	0	0	0	0	0	0	0	0	0	0	0	0	0	0	0	0	0	0	0	0	0
hsa-miR-627-5p	4	15	1	2	4	10	10	10	4	8	4	12	9	2	6	8	2	8	5	2	14	4	6	0	5	7	7	3	9	15	6	6	1	3	0	4	3	5	8	1	3	3	4	2	6	5	4	5	9
hsa-miR-6736-5p	0	0	0	0	0	0	1	0	0	1	0	1	0	0	0	0	0	1	0	0	0	0	0	0	0	0	0	0	0	1	1	0	0	0	0	2	0	0	0	0	1	0	0	0	0	0	0	0	0
hsa-miR-6859-3p	0	0	0	0	0	0	0	0	0	0	0	0	0	0	0	0	0	0	0	0	0	0	0	0	0	0	0	0	0	0	0	1	0	0	0	0	0	0	0	0	0	0	0	0	0	0	0	0	0
hsa-miR-4474-3p	0	0	1	0	0	0	0	0	0	1	0	0	0	0	0	1	0	1	1	0	0	0	0	0	0	0	0	0	0	0	0	1	0	0	0	1	2	0	0	0	0	1	0	0	0	0	1	0	1
hsa-miR-4519	0	0	0	0	0	0	0	0	0	0	0	0	0	0	0	0	0	1	0	0	0	0	0	0	0	0	0	0	0	0	0	0	2	0	0	0	0	0	0	0	0	0	0	0	0	1	0	0	0
hsa-miR-4761-5p	0	0	0	0	0	0	0	0	0	0	0	0	0	0	0	0	0	0	0	0	0	0	0	0	0	0	0	0	0	0	0	0	0	0	0	0	0	0	0	0	0	0	0	0	0	0	0	0	0
hsa-miR-4533	0	1	0	0	0	1	0	0	0	0	0	0	0	0	1	0	0	0	0	2	1	0	0	0	0	0	3	0	0	0	0	2	0	0	0	0	0	0	1	0	0	0	0	2	1	0	0	0	0
hsa-miR-6883-3p	0	1	0	0	0	0	0	1	0	0	1	0	0	0	0	0	1	2	1	0	0	1	0	1	0	0	0	0	3	0	0	0	0	1	1	3	1	0	0	0	1	0	0	0	0	0	0	1	0
hsa-miR-4771	0	0	0	0	0	0	0	0	0	0	0	0	0	0	0	0	0	0	0	0	0	0	0	0	0	0	0	0	0	0	0	0	0	0	0	0	0	0	0	0	0	0	0	0	0	0	0	0	0
hsa-miR-4721	0	0	0	0	0	0	0	0	0	0	0	0	0	0	0	0	0	0	0	0	0	0	0	0	0	0	0	0	0	0	0	0	0	0	0	0	0	0	0	0	0	0	0	0	0	0	0	0	0
hsa-miR-200a-5p	1756	3466	2511	4921	8451	3797	5312	1440	1937	11525	1538	1226	1346	2754	2492	3516	2038	4192	132	1761	1647	2170	1602	3031	2965	503	5439	2254	776	1122	2989	4108	2778	3235	2890	955	1697	2950	554	1000	2941	4432	2162	1079	1782	2351	2246	12421	2721
hsa-miR-4451	0	0	0	1	1	0	0	2	0	0	0	0	1	0	0	0	1	0	1	0	0	0	0	1	0	0	1	2	0	0	0	1	0	0	0	0	0	2	0	0	1	0	1	0	2	0	0	0	0
hsa-miR-4761-3p	0	0	0	0	0	0	0	0	0	0	0	0	0	0	0	0	0	0	0	0	0	0	0	0	0	0	0	0	0	0	0	0	0	0	0	0	0	0	0	0	0	0	0	0	0	0	0	0	0
hsa-miR-130a-5p	3	0	1	1	12	6	3	4	0	0	0	1	4	3	0	2	1	3	3	0	5	0	1	0	4	1	0	3	0	5	1	3	0	3	4	1	1	0	1	0	2	1	2	0	0	3	12	10	10
hsa-miR-676-5p	4	8	3	1	1	0	1	1	0	1	0	1	0	2	0	3	1	0	1	5	0	2	0	0	2	0	1	2	1	3	0	4	1	1	1	3	3	2	0	2	1	2	0	3	3	0	1	0	0
hsa-miR-4655-5p	0	0	0	0	0	0	0	0	0	0	0	0	0	0	0	0	0	0	0	0	0	0	0	0	0	0	0	0	0	0	0	0	0	0	0	0	0	0	0	0	0	0	0	0	0	0	1	0	0
hsa-miR-552-5p	7	0	0	1	1	7	0	0	0	0	0	1	0	2	0	0	0	0	1	0	7	0	0	1	0	1	1	0	4	3	1	0	1	2	2	5	1	0	2	0	1	2	0	2	0	0	0	1	0
hsa-miR-509-3-5p	0	15	1	0	0	1	1	2	0	4	0	2	0	6	1	0	0	5	0	16	4	0	0	1	7	0	1	9	4	3	0	1	0	1	2	3	5	0	2	0	3	1	0	24	2	0	1	0	0
hsa-miR-6805-5p	0	3	0	0	0	0	0	0	0	0	0	0	3	0	0	0	0	0	0	0	1	0	0	0	0	0	1	0	0	0	0	0	0	0	0	0	1	0	0	0	2	2	1	1	3	1	1	2	1
hsa-miR-3131	0	0	0	0	0	0	1	0	0	1	0	0	0	0	0	0	0	0	1	1	1	0	0	0	0	0	1	0	0	2	0	0	0	0	0	0	0	0	0	0	0	0	0	0	0	0	0	0	0
hsa-miR-518e-3p	2	2	0	0	2	0	2	6	1	1	0	0	2	0	0	0	0	5	0	0	8	1	0	2	3	0	2	1	1	0	0	0	1	3	0	3	0	4	1	0	0	0	0	0	0	0	1	4	8
hsa-miR-3127-5p	23	10	22	2	13	23	11	3	2	22	12	14	16	5	7	9	10	9	56	13	58	8	6	16	11	28	12	8	46	15	13	34	3	15	7	16	12	6	20	2	7	10	8	8	11	10	4	59	13
hsa-miR-130a-3p	268	252	138	145	401	759	215	329	85	233	308	215	325	257	118	84	199	429	200	181	637	227	180	149	281	184	268	265	320	284	168	273	207	292	287	447	316	217	352	58	161	212	407	216	276	418	263	528	362
hsa-miR-877-5p	0	2	1	0	7	3	7	5	1	7	3	1	3	4	2	0	2	5	1	2	3	2	1	0	9	1	5	1	0	4	1	4	3	4	5	14	6	4	4	0	3	3	1	4	25	14	7	54	29
hsa-miR-3141	0	0	0	0	0	0	0	0	0	0	0	0	0	0	0	0	0	0	0	0	0	0	0	0	0	0	0	0	0	0	0	0	0	0	0	0	0	0	0	0	0	0	0	0	0	0	0	0	0
hsa-miR-4762-3p	0	2	0	0	1	0	0	0	1	0	3	0	0	1	1	2	0	0	2	1	2	0	0	1	1	0	3	0	1	1	3	2	0	1	0	0	0	2	1	0	2	1	0	2	0	0	0	1	2
hsa-miR-3190-3p	0	0	0	0	0	0	0	0	0	0	0	0	0	1	0	0	0	0	3	0	1	0	0	0	0	0	0	0	1	1	0	0	0	0	0	1	0	0	0	1	0	0	0	0	0	0	0	0	0
hsa-miR-218-2-3p	0	0	0	0	0	0	0	0	1	0	0	0	0	0	0	0	0	0	0	0	0	0	0	0	0	0	0	0	1	0	0	0	0	0	0	0	0	0	0	0	0	0	0	0	0	0	0	0	1
hsa-miR-181b-2-3p	10	2	9	3	6	8	2	5	2	10	2	5	3	5	2	3	1	7	1	3	3	6	6	3	5	3	10	6	2	1	6	22	9	1	6	2	2	2	1	2	1	7	2	3	12	4	9	8	3
hsa-miR-6804-5p	1	0	0	0	0	0	0	0	0	0	0	0	1	0	0	0	0	0	0	0	0	1	0	0	0	0	0	0	0	0	0	0	0	0	0	0	0	0	0	0	0	0	0	0	0	0	1	1	1
hsa-miR-6799-5p	0	0	0	0	0	0	0	0	0	0	0	0	0	0	0	0	0	0	0	0	0	0	0	0	0	0	0	0	0	0	0	0	0	0	0	0	0	0	0	0	0	0	0	0	0	0	0	0	0
hsa-miR-1265	1	0	1	1	0	0	0	0	0	0	0	1	0	0	0	0	2	0	0	0	0	0	2	0	0	0	0	0	0	0	0	0	0	0	0	0	0	0	0	0	0	0	0	0	0	0	0	0	0
hsa-miR-4434	5	0	0	1	0	2	0	1	1	0	0	0	0	1	1	1	3	0	0	0	1	1	0	3	0	0	0	0	2	0	0	5	0	0	0	0	1	1	2	0	1	1	2	1	0	0	0	1	2
hsa-miR-330-3p	36	37	21	23	21	14	3	9	23	34	8	40	12	31	6	16	23	51	33	26	26	17	27	24	17	2	16	42	12	33	12	35	21	43	3	55	64	25	5	7	32	46	10	23	63	13	18	40	8
hsa-miR-519e-5p	0	0	0	0	0	0	0	0	0	0	0	0	0	0	0	0	0	1	0	0	0	0	0	0	0	0	0	0	0	0	0	0	0	0	0	0	0	0	0	0	0	0	0	0	0	0	0	1	0
hsa-miR-524-5p	3	0	0	0	0	0	0	3	0	1	0	0	0	0	0	0	2	1	0	0	0	0	0	0	0	0	2	0	0	0	0	1	0	0	0	0	0	0	0	0	1	0	0	0	0	0	0	1	1
hsa-miR-518f-5p	1	0	1	0	1	0	1	1	0	1	0	1	2	0	0	0	0	0	1	2	3	0	0	0	0	0	1	0	0	0	0	3	1	0	0	0	0	2	1	0	0	0	0	2	0	0	0	3	0
hsa-miR-579-3p	0	1	0	0	1	2	4	0	0	1	0	0	1	0	0	0	1	0	0	0	1	0	0	0	0	0	0	1	0	0	0	0	0	0	1	0	0	0	0	0	1	0	0	0	0	0	0	1	0
hsa-miR-4485-5p	0	0	0	0	0	0	0	0	0	0	0	0	0	0	0	0	0	0	0	0	0	0	0	0	0	0	0	0	0	0	0	0	0	0	0	0	0	0	0	0	0	0	0	0	0	0	0	0	0
hsa-miR-1827	0	0	0	0	0	0	0	0	0	0	0	0	0	0	0	0	0	0	0	0	0	0	0	0	0	0	0	0	0	0	0	0	0	0	0	0	0	1	0	0	0	0	0	0	0	0	0	0	0
hsa-miR-6499-3p	3	0	3	2	9	64	8	6	0	0	5	0	3	3	1	17	0	2	0	10	26	0	3	7	10	6	7	1	20	5	4	0	4	0	3	0	0	31	0	0	1	0	6	4	14	52	4	36	5
hsa-miR-548n	0	0	0	1	1	0	0	0	0	0	0	1	0	0	0	0	0	0	0	0	0	0	0	0	0	0	0	0	0	0	0	0	0	0	0	1	0	0	0	0	0	1	0	2	0	1	0	1	0
hsa-miR-600	0	0	0	0	0	0	0	0	0	0	0	0	0	0	0	0	0	0	0	0	0	0	0	0	0	0	0	0	0	0	0	0	0	0	0	0	0	0	0	0	0	0	0	0	0	0	0	0	0
hsa-miR-34c-3p	48	16	14	31	261	74	1135	54	223	7922	24	74	15	49	8	11	9	23	26	27	41	1263	8	21	28	9	34	55	13	26	12	30	11	31	84	43	65	11	7	10	48	28	54	30	55	46	31	50	74
hsa-miR-6125	2	4	1	0	0	5	0	6	4	0	0	5	3	3	0	2	4	1	2	0	0	0	5	2	4	0	1	0	5	1	1	3	1	1	0	0	0	2	1	2	0	0	1	1	3	0	2	0	6
hsa-miR-5586-3p	0	0	0	0	0	1	0	0	0	0	0	0	2	0	0	0	0	0	0	0	0	0	0	0	0	0	0	0	0	0	0	0	0	0	0	0	0	0	0	0	0	0	0	0	0	0	0	0	0
hsa-miR-6802-3p	2	0	1	2	2	1	2	0	1	4	0	2	0	0	0	0	1	1	1	0	1	1	0	0	1	0	1	2	2	5	1	1	0	0	1	0	3	1	2	0	1	0	1	1	3	1	0	1	2
hsa-miR-4660	2	0	0	2	1	4	1	2	0	2	4	3	1	0	2	1	0	1	6	0	2	0	0	1	1	0	4	0	0	0	0	2	0	0	1	1	3	2	4	0	0	2	4	0	1	3	3	6	5
hsa-miR-6727-5p	0	0	0	0	0	0	0	0	0	0	0	0	0	1	0	0	1	0	0	0	1	0	0	0	0	0	0	0	0	0	0	1	0	0	0	0	0	0	0	0	0	0	0	0	0	0	2	1	0
hsa-miR-510-5p	0	0	0	0	0	0	0	0	0	0	0	0	0	0	0	0	0	0	0	0	0	0	0	0	0	0	0	0	0	0	0	0	0	0	0	0	0	0	0	0	0	0	0	0	0	0	0	0	0
hsa-miR-1292-3p	0	0	0	0	0	0	0	0	0	0	0	0	0	0	0	0	0	0	0	0	0	0	1	0	0	0	0	0	0	0	0	0	0	0	0	0	0	0	0	0	0	0	0	0	0	0	0	1	0
hsa-miR-520f-3p	3	0	0	0	0	2	1	2	0	0	0	0	0	0	0	0	0	5	0	0	3	0	0	0	1	0	0	0	1	1	0	0	0	0	0	5	0	0	4	1	0	2	0	0	0	0	1	6	3
hsa-miR-3939	0	0	0	0	0	0	1	0	0	0	0	0	0	0	1	0	0	0	0	0	0	0	0	0	3	0	0	0	0	0	0	0	0	0	0	0	0	0	0	0	0	0	0	1	0	1	0	0	0
hsa-miR-6733-5p	0	0	0	0	0	0	0	0	0	1	0	0	0	0	0	0	0	0	0	0	0	0	0	0	0	0	0	1	0	0	0	0	0	0	0	0	0	0	0	1	2	0	0	0	0	0	0	0	0
hsa-miR-6754-5p	0	0	0	0	0	0	0	0	0	0	0	0	0	0	0	0	0	0	0	0	0	0	0	0	1	0	0	0	0	0	0	0	0	1	0	0	0	0	0	0	0	0	0	0	0	0	0	1	3
hsa-let-7g-3p	77	50	47	19	355	183	34	76	21	86	20	60	121	59	41	38	109	52	33	29	86	40	71	38	68	60	58	61	45	64	143	253	157	49	125	46	47	81	17	8	83	36	113	41	100	91	74	86	60
hsa-miR-6817-5p	0	0	0	0	1	0	1	0	0	0	0	0	1	0	0	0	0	0	0	0	0	0	0	0	0	0	0	0	0	0	0	0	0	0	0	0	0	0	0	0	0	0	0	0	0	0	0	1	0
hsa-miR-6760-5p	0	0	0	0	0	0	0	0	0	0	0	0	0	0	0	0	0	0	0	0	0	0	0	0	0	0	0	0	0	0	0	0	0	0	0	0	1	0	0	0	0	0	0	0	0	0	0	0	0
hsa-miR-4753-5p	0	0	0	0	0	1	0	0	0	0	0	0	1	0	1	0	0	0	0	0	0	0	3	0	0	0	0	0	0	1	0	0	0	0	0	0	0	0	0	1	0	2	0	0	0	0	1	2	0
hsa-miR-218-1-3p	7	5	5	2	13	1	7	0	1	7	0	1	2	4	3	1	2	8	3	2	2	4	2	1	2	1	7	3	0	0	2	9	3	6	3	12	13	1	2	2	8	10	1	8	5	1	3	0	1
hsa-miR-202-5p	4	22	9	1	1	1	6	1	3	2	3	10	22	2	0	1	3	0	1	1	12	10	1	3	0	1	2	0	0	11	0	2	1	10	0	2	14	4	17	2	5	2	4	93	0	2	0	2	1
hsa-miR-423-5p	202	415	127	130	96	225	269	115	99	333	203	367	186	144	75	83	222	188	290	203	290	240	133	110	179	70	103	163	302	290	111	212	152	229	98	554	397	82	452	82	183	164	120	421	582	204	172	574	175
hsa-miR-1249-5p	0	0	0	0	0	0	1	0	0	1	0	0	0	0	0	0	0	1	0	0	0	0	0	0	0	0	0	0	0	0	0	0	0	0	0	2	0	0	0	0	0	0	0	0	0	1	0	0	0
hsa-miR-128-3p	8393	528	2304	515	903	3842	163	1146	207	853	339	2109	306	974	261	412	410	879	6633	1001	7598	541	1459	2669	1290	2373	703	1550	4296	3203	2710	1005	408	522	552	5888	563	1130	999	239	626	633	821	518	1399	385	1176	1215	779
hsa-miR-127-5p	6143	838	1832	654	3368	3027	480	1806	214	752	809	1374	795	659	463	440	1797	945	1582	628	3907	614	1144	558	880	1536	898	1068	958	1435	1629	3483	1400	979	727	2136	2273	954	488	274	421	814	588	1110	1662	128	344	219	562
hsa-miR-1295b-5p	0	0	0	1	0	0	0	1	0	0	0	2	1	1	0	2	0	0	1	1	0	5	0	1	0	0	0	0	0	0	1	0	0	0	0	1	0	0	7	0	0	1	0	0	1	0	0	0	0
hsa-miR-148b-3p	793	641	473	414	910	551	434	461	197	1140	254	479	344	516	169	220	520	491	331	438	674	436	172	364	611	128	610	344	275	619	516	999	770	544	262	908	490	375	197	139	316	411	198	515	630	384	516	610	378
hsa-miR-4765	0	0	0	0	0	0	0	0	0	0	0	0	0	0	0	0	0	0	0	0	0	0	0	1	0	0	0	0	0	0	0	0	0	0	0	0	0	0	0	0	0	0	0	0	0	0	0	0	0
hsa-miR-301a-5p	5	3	1	1	18	19	4	6	1	3	6	2	8	3	2	0	1	2	0	1	7	1	2	1	1	4	5	4	4	3	14	5	3	2	8	6	0	6	4	0	1	1	9	2	7	20	13	93	14
hsa-miR-146a-5p	3218	2792	544	931	843	1040	1073	164	482	1889	302	1444	3176	814	326	118	1541	519	148	899	1034	1986	699	785	1105	135	737	1049	857	1804	1052	6647	735	739	324	913	2422	360	1900	538	1421	545	414	2301	995	565	404	1317	914
hsa-miR-6786-3p	0	0	0	0	0	1	0	0	0	0	0	0	0	0	0	0	0	0	0	0	0	0	0	0	0	0	0	0	0	0	0	0	0	0	2	0	0	0	0	0	0	0	0	0	0	0	0	0	0
hsa-miR-4421	0	0	0	0	0	0	0	0	0	0	0	0	0	0	0	0	0	0	0	0	0	1	0	0	0	0	0	0	0	0	0	0	0	0	0	0	0	0	0	0	0	0	0	2	0	0	0	0	0
hsa-miR-6870-5p	0	0	0	0	0	0	0	0	0	0	0	0	0	0	0	0	0	0	0	0	0	0	0	0	0	0	0	0	0	0	0	0	0	0	0	0	0	0	0	0	0	0	0	0	0	0	0	0	0
hsa-miR-4743-5p	0	0	0	0	0	0	2	0	0	0	0	0	0	0	0	0	0	0	0	0	0	0	0	0	0	0	0	0	0	0	0	0	0	0	0	0	1	1	0	0	0	0	0	0	1	0	0	0	0
hsa-miR-320e	0	3	0	0	0	1	0	0	0	2	0	2	0	0	0	1	0	1	0	0	0	3	1	0	0	0	0	2	0	0	0	1	0	0	1	3	2	0	0	0	0	2	0	0	0	0	0	0	0
hsa-miR-6885-5p	0	0	0	0	0	0	0	0	0	0	0	0	0	0	0	0	0	0	0	0	1	0	0	0	0	0	0	0	0	0	0	0	0	1	0	0	0	0	0	0	0	0	0	0	0	0	0	0	0
hsa-miR-6867-5p	0	0	0	0	0	0	0	0	0	0	0	0	0	0	0	0	0	0	0	1	0	0	0	0	0	0	0	0	0	1	0	0	0	0	1	0	0	0	0	0	0	0	0	0	0	0	0	0	0
hsa-miR-6751-3p	0	0	0	0	0	1	0	0	0	0	1	0	0	0	0	0	0	0	0	0	0	0	0	0	0	0	0	0	1	0	0	0	0	0	0	0	0	0	0	0	0	0	0	0	0	0	0	0	0
hsa-miR-330-5p	146	153	120	81	117	76	77	55	41	137	63	241	107	64	66	84	61	147	111	180	116	248	67	142	107	25	83	99	52	124	73	146	29	233	23	149	182	86	122	50	216	174	43	142	570	101	150	364	150
hsa-miR-6734-5p	0	0	4	0	1	1	0	0	0	1	0	2	0	2	1	0	0	0	1	1	2	0	0	0	2	0	1	0	1	2	0	0	0	0	1	2	0	1	1	0	0	0	1	0	0	0	0	1	0
hsa-miR-6721-5p	0	0	0	0	0	0	0	0	0	0	0	0	0	0	0	0	0	0	0	0	0	0	0	0	0	0	0	0	0	0	0	0	0	0	0	0	0	0	0	0	0	0	0	0	0	0	0	0	0
hsa-miR-7112-5p	0	0	0	0	0	0	0	0	0	0	0	0	0	0	0	0	0	0	0	0	0	0	0	0	0	0	0	0	0	0	0	0	0	0	0	0	0	0	0	0	0	0	0	0	0	0	0	0	0
hsa-miR-3922-3p	2	0	0	0	0	5	1	2	2	2	1	0	5	0	7	0	0	6	5	5	4	2	3	1	2	0	1	1	2	0	3	9	1	0	1	4	2	1	2	3	3	3	1	5	9	3	4	8	8
hsa-miR-6722-3p	0	0	0	0	0	0	0	0	0	0	0	0	0	0	0	0	0	0	0	0	0	0	0	0	0	0	0	0	0	0	0	0	0	0	0	1	0	0	0	0	0	0	0	0	0	0	0	0	0
hsa-miR-582-3p	2494	5368	2218	3124	3337	1878	2500	984	1019	5207	1409	1589	1280	1041	1244	2237	2025	1340	653	2335	2300	1659	1414	1452	1906	1220	2428	1059	894	1219	773	2272	2796	2388	941	1632	993	1031	2384	561	1855	1659	938	1459	561	854	820	1491	836
hsa-miR-665	21	6	2	1	5	1	1	0	0	0	1	6	1	0	1	0	2	3	9	6	4	4	3	3	1	3	3	3	1	5	3	5	4	2	0	10	2	0	1	0	3	1	2	5	1	0	1	0	4
hsa-miR-3619-5p	0	0	0	1	0	0	0	0	0	0	0	0	0	0	0	0	0	0	0	0	0	0	0	1	0	0	0	1	0	0	0	0	0	0	0	0	0	0	0	0	0	0	0	0	0	0	1	0	3
hsa-miR-151a-5p	397	183	172	161	197	306	299	153	41	412	201	153	148	169	56	106	149	135	214	204	343	116	113	143	185	138	210	165	281	223	138	391	323	219	237	428	169	170	255	20	98	90	195	180	241	192	283	1008	227
hsa-miR-6792-5p	0	0	0	0	0	0	0	0	0	0	0	0	0	0	0	0	0	0	0	0	0	0	0	0	0	0	0	0	0	0	0	0	0	0	0	0	0	0	0	0	0	0	0	0	0	0	0	0	0
hsa-miR-431-5p	57	8	6	1	8	25	3	40	3	3	12	30	1	6	8	3	5	36	10	6	24	7	4	4	4	4	11	7	4	8	12	24	0	13	3	146	30	2	15	19	6	6	1	40	88	1	15	3	43
hsa-miR-4756-5p	0	0	0	0	0	0	0	0	0	0	0	0	0	0	0	0	0	0	0	0	0	0	0	0	0	0	0	0	0	0	0	0	0	0	0	0	0	0	0	0	0	0	0	0	0	0	0	0	0
hsa-miR-3152-5p	2	2	0	0	1	0	0	0	0	4	0	1	0	0	0	1	0	0	0	2	0	0	0	1	0	1	2	0	0	0	0	1	0	1	2	1	1	0	0	0	0	0	0	1	1	0	0	0	2
hsa-miR-6763-5p	0	0	0	0	3	0	0	0	0	1	0	0	0	0	0	0	0	0	0	0	0	0	0	0	0	0	0	1	1	0	0	2	1	2	0	0	0	2	0	0	0	0	0	2	3	0	0	1	0
hsa-miR-6887-5p	0	0	0	0	0	2	0	0	0	0	0	0	0	0	0	0	0	0	0	0	0	0	0	0	0	0	0	0	0	0	0	0	0	0	0	0	0	0	0	0	0	0	0	0	0	0	0	0	0
hsa-miR-6849-3p	0	0	0	0	0	0	0	0	0	0	0	0	0	0	0	0	0	0	0	0	0	0	0	0	0	0	0	0	0	0	0	0	0	0	0	0	0	0	0	0	0	0	0	0	0	0	1	0	0
hsa-miR-1913	0	0	0	0	0	0	0	0	0	0	0	0	0	0	0	0	0	0	0	0	0	0	0	0	0	0	0	0	0	0	0	1	0	0	0	0	0	0	0	0	0	0	1	0	0	0	1	0	0
hsa-miR-1180-3p	58	44	45	61	63	12	117	47	31	399	33	58	30	71	35	39	22	93	89	43	82	93	24	41	46	30	72	48	30	41	20	64	17	105	61	143	42	67	18	16	47	83	14	40	94	42	93	158	62
hsa-miR-506-5p	0	0	0	0	0	0	0	0	0	0	0	0	0	0	0	0	0	0	0	0	0	0	0	0	0	0	0	0	0	0	0	0	0	0	0	0	0	0	1	0	0	0	0	0	0	0	0	0	0
hsa-miR-208a-5p	6	0	6	0	0	1	0	1	0	0	0	0	0	0	0	0	0	0	15	0	18	0	1	1	0	2	0	0	5	1	2	0	0	0	2	18	0	3	1	1	0	0	0	0	0	0	0	0	0
hsa-miR-6737-5p	0	0	0	1	1	0	0	0	1	0	0	0	0	0	0	0	1	1	0	0	0	0	0	0	0	0	0	0	1	1	0	0	0	2	0	0	0	0	0	0	0	0	0	0	2	1	1	1	1
hsa-miR-509-5p	0	1	0	0	1	0	0	0	0	0	0	0	0	0	0	0	0	0	0	0	0	0	0	0	2	0	1	2	1	0	0	0	0	0	0	0	0	0	0	0	0	0	0	3	0	0	0	1	0
hsa-miR-129-1-3p	0	0	0	0	0	1	1	0	1	0	0	0	0	0	0	0	0	0	0	0	0	1	0	1	0	0	0	0	0	0	0	2	0	2	1	1	0	0	0	0	0	1	0	2	0	0	0	0	0
hsa-miR-132-3p	1145	433	564	351	527	614	212	430	161	673	193	861	408	707	239	265	547	694	588	957	1171	410	169	406	687	214	656	308	418	725	306	2244	332	750	290	1217	1493	309	658	112	385	486	457	2049	945	242	691	371	351
hsa-miR-7161-5p	0	0	0	1	0	0	0	0	0	0	0	0	0	0	0	0	0	0	0	0	0	0	0	0	0	0	0	0	0	0	0	0	0	0	0	0	0	0	0	1	0	0	0	0	0	0	0	0	0
hsa-miR-519a-3p	2	1	0	0	1	1	3	2	0	0	0	1	1	0	0	0	0	0	0	3	1	0	0	2	0	1	2	0	1	0	0	0	1	1	0	0	0	2	0	0	0	0	0	0	0	1	2	11	1
hsa-miR-3617-5p	0	0	0	0	1	0	0	0	0	0	0	0	0	0	0	0	0	0	0	0	0	0	0	0	0	0	0	0	0	0	0	0	0	0	0	0	0	0	0	0	0	0	0	1	0	0	0	0	0
hsa-miR-4748	0	0	0	0	0	0	1	0	0	0	0	0	0	0	0	0	0	0	1	0	0	0	0	0	0	0	0	0	1	0	0	0	0	1	0	0	0	0	0	0	0	0	0	0	0	0	0	1	0
hsa-miR-4703-5p	0	0	0	0	0	0	0	0	0	0	0	0	0	0	0	0	0	0	0	0	0	0	0	0	0	0	0	0	0	0	0	0	0	0	0	0	0	0	0	0	0	0	0	0	0	0	0	0	0
hsa-miR-548x-3p	0	0	0	0	0	0	0	0	0	0	0	0	0	0	0	0	0	0	0	0	0	0	0	0	0	0	0	0	0	0	0	0	0	0	0	0	0	0	0	0	0	0	0	0	0	1	0	0	0
hsa-miR-98-5p	317	315	201	177	165	458	87	278	147	282	199	363	250	322	129	196	291	390	265	375	512	254	171	260	425	105	335	357	202	366	219	371	201	433	144	770	498	279	258	163	279	341	175	574	341	116	367	768	173
hsa-let-7a-5p	221504	218884	229825	184425	119704	184759	98544	290679	97463	422181	118632	269224	107684	357334	71803	170002	362583	297035	236124	281079	239662	227562	118916	265441	493581	53233	330265	269048	198830	343577	217323	339947	420187	310621	125230	617949	384731	246182	105507	99967	124393	278559	91352	288164	282901	77706	206412	130295	116134
hsa-miR-5194	0	0	0	0	0	0	0	0	0	0	0	0	0	0	0	0	0	0	0	0	0	0	0	0	0	0	0	0	0	0	0	0	0	0	0	0	0	0	0	0	0	0	0	0	0	0	0	0	0
hsa-miR-106b-5p	1334	2229	516	878	990	1701	498	1302	541	1624	819	1819	974	1483	785	659	1060	1582	1278	1467	2024	1189	1016	826	1646	350	1189	1487	648	2827	806	1320	506	1746	377	5022	1596	1153	1104	595	1665	931	727	2622	1838	699	1492	4744	1151
hsa-miR-6769a-3p	0	0	0	0	0	0	0	2	0	0	0	0	0	0	0	0	0	0	0	0	1	0	0	0	0	0	0	0	0	0	0	0	0	0	0	0	0	0	0	0	0	0	0	0	0	0	0	0	0
hsa-miR-129-5p	37	9	54	39	35	19	2	103	19	19	5	23	4	15	9	19	14	51	42	9	75	18	6	15	19	6	17	16	13	33	3	24	21	142	17	39	25	10	6	7	8	170	6	42	14	3	12	3	4
hsa-miR-4675	0	1	0	0	0	0	0	0	0	0	0	0	0	0	0	0	0	0	0	0	0	0	0	0	0	0	0	0	0	1	0	0	0	0	0	0	0	0	1	0	0	0	0	0	0	0	0	0	0
hsa-miR-148a-3p	477543	569951	338348	340638	568492	132446	417175	59886	130425	737733	49115	378245	113346	100468	48560	49386	781089	140546	45048	85740	447393	208675	48614	102040	112873	28198	196827	65392	55855	58127	60953	788891	1726596	232539	79691	96810	287597	101186	79044	66291	98722	145895	64029	150411	51371	272288	72361	48796	41910
hsa-miR-98-3p	7	1	3	2	4	3	2	2	3	8	4	2	5	6	1	2	5	5	0	3	4	2	7	4	6	3	1	2	4	3	1	9	3	12	1	9	3	6	8	4	5	1	2	6	1	1	4	21	4
hsa-miR-4669	0	0	0	0	0	0	0	0	0	0	0	0	0	0	0	0	1	0	0	0	0	0	1	0	0	0	0	0	0	0	0	0	0	0	0	0	0	0	0	0	0	3	0	0	0	0	0	1	3
hsa-miR-4789-5p	0	0	0	0	0	0	0	0	0	0	0	0	0	0	0	0	0	0	0	0	0	0	0	0	0	0	0	0	0	0	0	0	0	0	0	0	0	0	0	0	0	0	0	0	0	0	0	0	0
hsa-miR-589-3p	1	2	0	1	8	5	4	5	2	3	6	1	7	2	2	4	5	1	2	2	10	1	2	2	3	1	7	0	6	4	5	2	4	11	5	3	1	2	5	0	1	2	13	3	11	11	5	22	9
hsa-miR-138-5p	17	34	6	5	19	16	11	1	14	5	2	13	11	2	2	0	34	4	0	2	38	3	1	1	6	1	0	3	13	11	3	34	26	17	6	1	37	8	0	4	1	8	4	5	5	34	8	118	1
hsa-miR-548aq-5p	0	0	0	0	0	0	0	0	0	0	0	0	0	0	0	0	0	0	0	0	1	0	0	0	0	0	0	0	0	0	0	0	0	0	0	0	0	0	0	0	0	0	0	0	0	0	1	1	1
hsa-miR-4727-5p	8	1	2	2	0	3	0	1	0	0	1	1	1	0	1	0	0	2	1	0	1	0	0	2	0	0	0	0	2	1	3	2	0	0	0	5	1	1	0	0	0	0	0	0	1	1	0	3	1
hsa-miR-4734	0	0	0	0	0	0	0	0	0	0	0	0	1	0	0	0	0	0	0	0	1	0	0	0	0	0	0	1	0	0	0	1	1	0	0	0	0	0	1	0	1	0	0	0	0	0	0	0	0
hsa-miR-3169	0	0	0	0	0	0	0	0	0	0	0	0	0	0	0	0	0	0	0	0	0	0	0	0	0	0	0	0	0	0	0	0	0	0	0	0	0	0	0	0	0	0	0	0	0	0	0	0	0
hsa-let-7a-3p	366	1048	168	182	196	254	245	172	135	451	129	227	260	126	113	74	204	228	105	352	240	180	225	156	251	92	189	164	115	320	117	177	123	420	85	264	569	135	214	66	216	162	115	395	152	81	122	345	247
hsa-miR-153-5p	56	21	38	50	188	57	63	20	10	124	16	10	77	53	20	21	48	34	20	7	35	11	58	28	41	34	24	51	37	29	78	110	63	20	29	12	6	48	9	3	6	14	16	0	34	15	17	82	10
hsa-miR-3074-5p	14	5	10	6	18	8	9	7	6	12	14	15	18	8	12	11	11	4	15	5	24	6	14	12	8	10	10	4	5	11	7	41	17	8	9	7	10	4	8	1	5	3	2	4	14	15	16	12	9
hsa-miR-3125	0	0	2	0	0	0	0	0	1	0	0	0	0	0	0	0	0	0	0	1	0	0	0	0	0	0	0	0	0	0	0	0	1	0	0	0	3	1	0	0	0	1	0	0	1	0	0	0	0
hsa-miR-200b-5p	89	732	93	287	259	125	298	94	83	826	35	79	56	181	121	108	182	248	10	75	62	149	106	89	142	39	252	147	27	135	105	231	355	201	88	88	119	139	20	51	163	222	87	78	83	64	87	287	111
hsa-miR-4738-3p	1	1	0	0	0	0	0	1	0	0	0	0	0	1	0	0	1	2	0	1	0	0	1	0	0	0	1	2	1	1	0	1	1	0	2	0	1	0	0	0	0	0	0	0	0	0	0	0	1
hsa-miR-4681	0	0	0	0	0	0	0	0	0	0	0	0	0	0	0	0	0	0	0	0	0	0	0	0	0	0	0	0	0	0	0	0	0	0	0	0	0	1	0	0	0	0	0	0	0	0	0	0	0
hsa-miR-3941	0	0	0	0	0	0	0	0	0	0	0	0	0	0	0	0	0	0	0	0	0	0	0	0	0	0	0	0	0	0	0	0	1	0	0	0	0	0	0	0	0	0	0	0	0	0	0	0	0
hsa-miR-5708	1	0	0	1	0	0	0	0	0	0	1	1	0	0	1	0	1	0	2	0	1	0	0	1	1	2	0	0	2	0	0	0	0	1	0	3	0	1	0	0	0	0	0	0	0	0	0	0	0
hsa-miR-4776-3p	0	0	0	1	2	0	0	2	0	0	0	0	0	0	0	0	0	0	0	0	0	0	0	0	2	0	0	3	0	0	0	0	0	1	0	1	0	1	0	0	0	0	0	0	0	0	0	0	0
hsa-miR-409-3p	320	190	191	73	101	228	72	204	30	74	139	197	91	115	55	35	99	152	159	118	397	82	35	54	73	81	122	87	68	121	97	243	83	155	112	569	288	73	171	48	53	168	33	268	307	12	60	31	137
hsa-miR-4632-5p	0	0	0	0	0	0	0	0	0	0	0	0	0	0	0	0	0	1	0	0	0	0	0	0	0	0	0	0	0	0	0	0	0	0	0	0	0	0	0	0	0	0	0	0	0	1	0	0	0
hsa-miR-1185-5p	11	0	1	1	2	3	2	2	0	0	0	0	1	2	0	0	3	0	1	1	12	0	1	1	1	3	1	0	3	2	6	0	0	0	0	4	3	0	3	0	0	1	0	1	2	0	0	0	0
hsa-miR-892a	0	0	2	0	1	1	12	0	1	0	2	1	0	0	0	0	0	0	0	0	6	1	0	0	0	2	0	2	0	0	0	0	0	0	0	0	0	0	0	1	0	0	0	2	0	0	0	0	0
hsa-miR-1258	41	31	28	18	15	3	6	1	2	21	12	52	1	1	5	9	5	2	31	9	26	12	17	38	8	6	10	14	12	8	3	25	7	14	5	16	18	7	7	2	33	26	5	14	3	0	2	1	0
hsa-miR-4775	0	0	0	0	0	0	0	1	0	0	0	0	4	0	0	0	1	1	0	2	4	0	1	0	1	0	0	1	1	1	0	1	0	0	2	2	0	0	3	0	1	3	1	3	0	0	2	1	5
hsa-miR-34a-5p	1098	824	335	404	905	1124	1113	889	215	1593	820	1279	487	463	221	161	541	1052	404	579	2181	356	325	244	702	607	653	898	627	617	348	908	457	1292	431	1055	1320	416	565	160	718	933	1203	758	629	400	179	953	322
hsa-miR-3934-3p	4	3	7	3	10	16	2	7	4	12	0	4	17	10	4	4	2	10	2	7	12	5	1	7	6	4	12	2	3	5	12	1	5	8	7	5	5	5	5	4	5	10	5	8	9	6	5	21	12
hsa-miR-219a-1-3p	11	4	15	19	14	17	7	9	11	19	10	7	9	29	15	31	7	28	7	20	15	10	6	31	35	3	31	14	9	15	35	28	7	15	17	13	10	23	6	2	3	8	19	8	21	15	14	48	23
hsa-miR-92b-3p	332	229	155	193	658	376	776	337	323	7437	170	225	219	306	119	84	99	618	233	366	257	956	185	252	303	44	477	230	96	238	152	273	77	391	280	869	179	214	115	64	265	253	163	586	1024	206	591	839	210
hsa-miR-329-5p	1	0	2	0	0	1	0	0	0	0	1	0	0	0	0	0	1	0	0	0	0	0	0	0	1	0	0	0	2	0	0	0	0	0	0	1	0	0	0	0	1	0	0	0	0	0	2	0	0
hsa-miR-3915	0	0	0	0	0	0	0	0	0	0	0	0	0	0	0	0	0	0	0	0	0	0	0	0	0	0	0	0	0	2	0	0	0	0	0	0	0	0	0	0	0	0	0	0	0	0	0	0	0
hsa-miR-3117-3p	11	3	3	5	1	4	0	0	2	2	4	2	3	0	0	2	1	3	5	1	2	7	0	0	2	0	5	2	4	10	1	0	3	5	0	7	1	0	3	4	1	0	0	8	8	2	4	9	1
hsa-miR-6780b-3p	0	0	0	0	1	0	0	0	0	0	0	1	0	2	0	0	0	0	0	0	0	0	0	0	0	0	0	0	1	0	0	0	0	0	0	0	0	0	0	0	0	0	0	0	0	0	0	0	0
hsa-let-7a-2-3p	9	14	16	8	119	26	27	29	0	18	20	11	17	9	10	5	4	17	24	28	56	3	16	15	18	18	24	19	7	16	31	16	5	27	65	21	14	15	20	3	10	20	20	20	14	14	33	31	8
hsa-miR-1290	0	0	0	0	0	0	0	0	0	0	0	0	0	0	2	0	0	1	1	0	0	0	0	0	0	0	0	0	0	0	0	0	0	0	0	0	0	0	0	0	0	0	0	0	0	0	0	0	0
hsa-miR-2467-3p	0	0	0	0	0	0	0	0	0	0	0	0	0	0	0	0	0	0	0	0	0	0	0	0	0	0	0	0	0	0	0	0	0	0	0	0	0	0	0	0	0	0	0	0	0	0	0	0	0
hsa-miR-592	6	1	3	6	11	7	4	1	1	9	5	3	5	4	2	3	2	0	1	1	3	1	4	1	1	4	2	7	5	5	11	1	1	10	6	2	0	1	0	0	1	2	1	1	5	5	2	8	9
hsa-miR-4715-5p	0	0	0	0	0	0	0	0	0	0	0	0	0	0	0	0	0	0	0	0	0	0	0	0	0	0	0	0	0	0	0	0	0	0	0	0	0	0	0	0	0	0	0	0	0	0	0	0	0
hsa-miR-4750-5p	0	0	0	0	0	0	0	0	0	0	0	0	0	0	0	0	0	0	0	0	0	0	0	0	0	0	0	0	0	0	0	0	0	0	0	0	0	0	0	0	0	1	0	0	0	0	0	0	0
hsa-miR-570-5p	0	0	0	0	0	1	0	0	0	1	0	0	0	2	0	0	0	0	0	0	0	0	0	0	0	0	0	0	0	0	0	0	0	0	0	0	0	0	0	0	1	0	0	0	0	0	0	0	0
hsa-miR-382-3p	106	15	28	9	18	39	5	19	1	8	9	27	12	4	8	2	13	10	18	16	90	17	7	4	14	27	8	11	32	34	34	19	26	16	6	59	26	18	27	1	3	12	4	14	26	1	2	5	16
hsa-miR-4270	0	0	0	0	0	0	0	0	0	0	0	0	0	0	0	0	0	0	0	0	0	0	0	0	0	0	0	0	0	0	0	0	0	0	0	0	0	0	0	0	0	0	0	0	0	0	0	0	0
hsa-miR-6752-5p	0	0	0	0	0	0	0	0	0	0	0	0	0	0	0	0	0	0	0	0	0	0	0	0	0	0	0	0	0	0	1	0	0	0	0	0	0	0	0	0	0	0	0	0	0	0	0	0	0
hsa-miR-577	22	3	0	5	6	2	38	0	0	6	10	3	1	1	1	2	8	1	9	2	23	2	2	7	5	5	4	2	0	9	1	12	115	0	15	0	2	14	0	3	0	6	11	2	1	4	4	72	19
hsa-miR-1185-2-3p	0	1	0	0	0	1	1	0	0	0	0	1	0	1	0	2	0	0	1	0	0	0	0	0	0	0	1	1	0	0	1	1	0	0	0	0	2	0	1	0	0	0	0	1	1	0	0	0	1
hsa-miR-6862-3p	0	0	0	0	0	0	0	1	0	0	0	0	0	0	0	0	0	0	0	0	0	0	0	0	0	0	0	0	0	0	0	0	0	0	0	0	0	0	2	0	0	0	0	0	0	0	0	0	1
hsa-miR-4453	0	0	0	0	0	0	0	0	0	0	0	0	2	3	0	3	3	0	2	1	0	1	1	2	1	0	2	0	0	3	0	5	0	2	0	3	1	2	0	0	1	1	0	0	0	0	1	0	0
hsa-miR-1284	2	1	2	1	0	1	0	1	0	1	0	1	1	3	0	0	0	2	0	1	1	1	1	0	1	0	1	1	0	1	1	0	1	1	1	5	0	1	2	0	1	0	1	0	0	0	1	1	0
hsa-miR-4682	0	0	0	0	0	0	0	0	0	0	0	0	0	0	0	0	0	0	0	0	0	0	0	0	0	0	0	0	0	0	0	0	0	0	0	0	0	0	0	0	0	0	0	0	0	0	0	0	0
hsa-miR-100-3p	7	3	0	0	3	3	4	4	3	3	1	3	2	2	0	0	1	4	3	7	16	3	1	3	5	0	3	5	3	1	0	1	1	9	0	15	8	2	3	0	3	2	1	4	3	0	4	4	1
hsa-miR-6788-3p	1	0	0	0	1	0	0	0	0	1	0	0	0	0	0	0	0	0	0	1	0	0	0	0	0	0	1	0	0	0	0	0	0	0	0	0	0	0	0	1	0	0	0	0	0	0	0	1	0
hsa-miR-4448	0	0	0	0	0	0	0	1	0	0	0	0	0	0	0	0	0	1	0	1	0	1	0	1	0	0	0	0	0	0	0	0	0	0	0	0	0	0	0	0	0	0	0	0	0	0	0	0	0
hsa-miR-519d-3p	5	0	0	0	0	0	2	4	0	3	1	0	0	0	0	0	0	1	0	2	3	0	0	1	1	2	3	0	3	5	0	0	0	1	0	0	0	1	2	0	1	0	0	0	1	1	0	4	1
hsa-miR-383-3p	0	0	0	0	1	0	0	0	0	0	0	0	0	0	0	0	0	1	0	0	0	0	0	0	0	0	0	0	0	0	0	0	0	0	0	0	0	0	0	0	0	0	0	0	0	0	0	0	0
hsa-miR-6514-5p	6	0	1	5	0	1	0	3	0	2	0	3	0	2	0	3	0	4	2	1	3	0	0	0	1	2	1	2	2	4	1	3	1	3	0	2	0	1	4	0	0	0	1	3	1	3	5	2	0
hsa-let-7f-1-3p	17	21	15	12	15	11	9	15	10	27	6	17	8	20	9	9	10	25	8	16	19	12	13	8	14	4	22	17	4	23	14	16	12	24	4	35	24	18	6	5	6	18	3	19	10	5	33	37	24
hsa-miR-1227-3p	0	0	0	1	0	0	0	1	1	1	0	0	0	1	1	0	0	1	0	0	0	0	1	2	0	0	1	0	0	1	0	4	0	0	1	0	1	1	1	0	0	0	0	0	2	1	0	2	0
hsa-miR-942-5p	27	17	16	23	27	64	3	25	15	32	43	39	55	44	19	26	19	37	26	41	77	43	35	38	67	13	33	46	38	43	53	32	14	43	44	112	23	32	27	19	50	35	35	33	49	27	55	36	70
hsa-miR-6837-5p	0	0	0	0	0	0	0	0	0	0	0	0	0	1	0	0	0	0	0	2	1	1	0	3	0	0	1	0	0	0	1	2	1	1	0	1	0	1	0	0	1	2	1	1	0	0	1	0	0
hsa-miR-3688-5p	0	0	0	0	1	0	0	0	0	0	0	0	0	0	0	0	0	0	0	0	0	0	0	0	0	0	0	0	0	0	0	0	0	0	0	0	0	0	0	0	0	0	0	0	0	0	0	0	0
hsa-miR-374c-3p	0	0	0	0	0	0	0	0	0	0	0	0	0	0	0	0	0	0	0	0	0	0	0	0	0	0	0	0	0	0	0	0	0	0	0	0	0	0	0	0	0	0	0	0	0	0	0	0	0
hsa-miR-4747-3p	0	0	0	0	0	0	0	0	0	0	0	0	0	0	0	0	0	0	0	0	0	0	0	0	0	0	0	0	0	0	0	0	0	0	0	0	0	0	0	0	0	0	0	0	0	0	0	0	0
hsa-miR-664b-5p	1	1	0	2	1	0	1	2	0	2	0	2	0	2	0	1	1	1	0	3	2	4	0	2	2	1	0	2	1	2	2	0	5	0	1	2	2	1	2	0	0	1	1	1	1	1	0	1	1
hsa-miR-597-3p	0	1	0	0	0	0	0	0	0	0	0	0	0	0	0	0	0	0	0	0	0	0	0	0	0	0	0	0	0	1	0	0	0	0	0	0	2	0	0	0	0	0	0	0	0	0	0	1	0
hsa-miR-874-5p	3	1	1	2	7	2	7	2	3	0	1	1	4	1	1	2	1	1	0	2	3	4	1	0	2	4	2	0	2	0	3	3	1	4	2	8	0	1	2	0	1	1	1	1	2	2	0	4	1
hsa-miR-191-5p	1182	1696	625	783	1584	2817	1975	907	380	2315	1319	1165	1112	867	664	430	943	1107	1101	1050	2336	765	1181	570	1089	784	1047	1041	1435	1230	1062	1884	996	983	1149	1670	1450	943	2448	292	892	671	1131	1581	1169	1784	1018	3758	678
hsa-miR-1180-5p	0	0	0	2	0	0	0	0	0	1	0	0	0	0	0	0	0	0	0	0	0	1	0	0	0	0	0	0	0	0	0	0	0	0	0	0	0	0	0	0	0	0	0	0	0	0	0	0	2
hsa-miR-611	0	0	0	0	0	0	0	0	0	0	0	0	0	0	0	0	0	0	0	0	0	0	0	0	0	0	0	0	0	0	0	0	0	0	0	0	0	0	0	0	0	0	0	0	0	1	0	1	0
hsa-miR-101-5p	99	67	54	23	72	81	24	22	14	72	26	44	28	58	23	14	37	32	79	31	168	29	60	54	55	117	49	51	72	119	72	57	46	60	21	156	39	54	21	8	27	17	27	30	12	2	13	28	7
hsa-miR-520d-5p	0	0	0	0	0	0	0	0	0	0	0	0	0	0	0	0	0	0	0	0	0	0	0	0	0	1	0	0	0	0	0	0	0	1	0	1	1	1	0	0	0	0	0	0	0	0	0	0	0
hsa-miR-580-3p	2	1	3	2	1	9	2	4	0	3	5	3	5	4	2	2	1	2	0	4	7	0	0	3	4	3	1	3	5	4	5	4	1	2	2	5	0	4	2	6	0	2	4	3	2	2	5	4	4
hsa-miR-196a-5p	13	79	6	3	7	62	1	4	3	15	3	15	190	17	24	1	4	3	7	40	23	62	16	22	8	3	40	5	13	13	8	4	6	20	3	20	7	8	40	22	1	8	0	126	361	172	566	293	534
hsa-miR-224-3p	14	13	1	15	37	19	11	10	8	30	7	8	9	21	4	20	3	16	5	15	15	18	9	12	23	6	14	8	4	10	12	26	3	18	22	7	14	9	9	4	12	18	10	16	18	24	6	23	11
hsa-miR-206	237862	2696	76818	119	9993	102894	63	40698	5	1448	11215	104195	49	243	111	76	59	78	217071	16129	281995	165	31926	86890	20009	66318	232	31287	256590	139828	41696	184	91	436	11251	182856	52	23821	33146	1558	5731	78	29040	268	2759	42	9833	9131	2122
hsa-miR-770-5p	4	2	1	1	4	0	2	0	0	0	0	3	0	3	0	0	0	0	2	4	1	0	0	1	0	2	0	0	0	1	0	0	0	1	0	2	1	1	0	0	2	3	0	0	2	0	1	0	2
hsa-miR-29c-5p	445	112	96	65	302	214	180	42	27	225	78	96	57	60	36	40	107	63	259	95	392	66	102	103	74	271	61	55	213	169	160	218	182	100	172	203	121	74	70	17	71	73	56	49	32	76	18	58	21
hsa-miR-6766-5p	0	0	0	0	0	0	0	0	0	0	0	0	0	0	0	0	0	0	0	0	0	0	0	0	0	0	0	0	0	0	0	0	0	0	0	0	0	0	0	0	0	0	0	0	0	0	0	0	0
hsa-miR-323b-5p	0	0	0	0	0	0	0	0	0	0	0	1	0	0	0	0	0	0	0	0	1	0	0	0	0	0	0	0	0	0	0	0	0	0	0	0	0	0	0	0	0	0	0	0	0	0	0	0	0
hsa-miR-6839-5p	0	2	0	0	1	1	0	0	1	0	0	0	0	0	0	0	0	0	1	0	0	0	1	0	1	0	0	0	0	0	0	0	0	1	1	0	0	0	0	0	1	0	0	1	1	0	0	1	0
hsa-miR-6832-3p	0	0	0	0	0	0	0	0	0	0	0	0	0	0	0	0	0	0	0	0	0	0	0	0	0	0	0	0	1	0	0	0	0	0	0	0	0	0	0	0	0	0	0	0	0	0	0	0	0
hsa-miR-183-3p	0	3	1	0	3	1	2	1	1	2	0	0	2	2	0	1	2	1	0	4	3	1	3	0	3	0	0	3	0	4	4	5	2	5	3	3	4	6	0	2	2	1	1	2	4	0	2	18	7
hsa-miR-548at-3p	0	0	0	0	0	0	0	0	0	0	0	0	0	0	1	0	0	0	0	0	0	1	0	0	0	0	0	1	0	0	0	0	0	0	0	0	0	0	0	0	0	0	0	0	1	0	0	0	0
hsa-miR-3960	0	0	0	0	0	0	0	0	0	0	0	0	0	0	0	0	0	0	0	0	0	0	0	0	0	0	0	0	0	0	0	0	0	0	0	0	0	0	0	0	0	0	0	0	0	0	0	0	0
hsa-miR-7160-5p	0	0	0	0	0	0	0	0	0	0	0	0	0	0	0	0	0	0	0	0	1	0	1	0	0	2	0	0	0	1	0	0	0	0	0	1	0	0	0	0	0	0	0	0	0	0	0	0	0
hsa-miR-3681-3p	0	0	0	0	0	0	0	0	0	0	0	0	0	0	0	0	0	0	0	0	0	0	0	0	0	0	0	0	0	0	0	0	0	0	0	0	0	0	0	0	0	0	0	0	0	0	0	0	0
hsa-miR-4492	0	0	0	0	0	0	0	0	0	0	0	0	1	0	0	0	0	1	0	0	0	0	0	0	0	0	0	0	0	0	0	0	0	0	0	0	0	0	0	0	0	0	0	0	0	0	0	0	0
hsa-miR-509-3p	10	246	24	10	17	10	12	3	1	12	44	15	8	4	93	1	2	8	2	91	50	8	15	6	51	3	6	151	28	35	30	9	0	29	125	14	14	6	48	1	46	11	27	218	12	5	0	59	2
hsa-miR-6820-5p	0	0	0	0	0	0	0	0	0	0	0	0	0	0	0	0	0	0	0	0	0	0	0	0	0	0	0	0	0	0	0	0	0	1	0	0	0	0	0	0	0	0	0	0	0	0	0	0	0
hsa-miR-654-3p	3896	1132	469	210	342	195	140	365	97	258	85	928	60	153	183	138	434	268	896	360	567	309	233	215	209	278	277	312	196	484	201	638	282	466	102	1960	1371	187	233	77	324	342	44	958	484	11	49	19	261
hsa-miR-3120-5p	0	0	0	0	0	0	0	0	0	0	0	0	0	0	0	0	0	0	0	0	0	0	0	0	0	0	0	0	0	0	0	0	0	0	0	0	0	0	0	0	0	0	0	0	0	0	0	0	0
hsa-miR-4425	0	0	0	0	0	0	0	0	0	0	0	0	0	1	0	0	0	0	0	0	0	0	0	0	0	0	0	0	0	0	1	0	0	0	0	0	0	1	0	0	0	0	0	0	0	0	0	0	0
hsa-miR-548au-5p	0	0	0	0	0	0	0	0	0	0	0	0	0	0	0	0	0	0	0	0	0	0	0	0	0	0	0	0	0	0	0	0	0	0	0	0	0	0	0	0	0	0	0	0	0	0	0	0	0
hsa-miR-106b-3p	1356	915	1030	904	1403	1082	225	799	491	1000	641	1507	1133	789	936	517	616	1374	1419	1282	1195	1233	1115	955	982	418	1046	1298	691	1896	1061	1596	332	2025	842	2539	940	1205	577	516	952	1148	507	1679	2707	969	2352	3805	1271
hsa-miR-3175	0	0	0	0	0	0	0	0	0	0	0	0	0	0	0	0	0	0	0	0	0	0	0	0	0	0	0	0	0	0	0	0	0	0	0	1	0	0	0	0	0	0	0	0	0	0	0	0	1
hsa-miR-3914	0	0	0	0	0	0	0	0	0	0	0	1	0	0	0	0	0	0	0	0	0	0	0	0	0	0	0	0	0	0	0	0	1	0	0	0	0	0	0	0	0	0	0	0	0	0	0	0	0
hsa-miR-4474-5p	0	0	0	0	0	0	0	0	0	0	0	0	0	0	0	0	0	0	0	2	0	1	0	0	0	0	0	0	0	0	0	0	0	0	0	1	0	0	0	0	0	0	0	0	0	0	0	0	0
hsa-miR-5582-3p	0	0	0	0	0	1	0	1	0	0	1	0	4	0	3	0	0	0	0	0	1	0	0	0	0	0	1	0	2	1	0	1	0	0	0	2	1	0	0	0	1	0	1	0	0	1	2	2	2
hsa-miR-6787-5p	0	0	0	0	0	0	0	0	0	0	0	1	0	0	0	0	0	0	0	0	0	0	0	0	0	0	0	0	0	0	0	0	0	0	0	0	0	0	1	0	0	1	0	0	0	0	2	1	0
hsa-miR-219b-3p	1	0	0	2	0	3	1	0	0	1	0	0	1	2	0	3	1	0	0	3	1	1	1	2	1	3	1	0	2	2	1	2	0	1	2	0	0	1	2	0	3	1	2	2	3	1	2	12	3
hsa-miR-4790-3p	0	0	0	0	0	0	0	0	0	0	0	0	0	0	0	0	0	0	0	0	0	0	0	0	0	0	0	0	0	0	0	0	0	0	0	0	0	0	0	0	0	0	0	0	0	0	0	0	0
hsa-miR-616-5p	2	2	1	0	13	15	1	2	0	4	6	2	2	5	0	1	1	0	3	1	6	0	3	4	1	5	3	2	9	2	5	5	5	0	14	2	0	4	3	0	0	3	6	2	2	9	4	25	2
hsa-miR-4732-3p	4	1	2	3	1	0	0	0	0	1	11	7	1	9	0	2	5	3	16	6	20	10	1	2	1	2	2	1	6	4	0	4	2	1	1	73	2	2	0	0	4	2	1	3	0	9	5	10	4
hsa-miR-4666b	0	0	0	0	0	0	0	0	0	0	0	0	0	0	0	0	0	0	0	0	0	0	0	0	0	0	0	0	0	0	0	0	0	0	0	0	0	0	0	0	0	0	0	0	0	0	0	0	0
hsa-miR-3943	1	0	0	0	0	0	0	0	0	0	0	0	0	0	0	0	0	0	0	0	0	0	0	0	1	0	0	0	0	0	0	0	0	0	0	1	0	0	0	0	0	0	0	0	0	0	0	1	0
hsa-miR-550a-3p	2	0	1	2	9	4	0	3	1	5	5	1	3	7	6	3	3	2	8	7	12	6	3	7	2	3	9	4	3	5	7	5	2	2	7	22	3	1	4	4	4	3	3	3	16	18	7	13	16
hsa-miR-5589-3p	0	0	1	0	0	0	0	0	0	0	0	0	0	0	0	0	0	0	0	0	0	0	0	0	0	0	0	0	0	0	0	0	0	0	0	0	0	0	0	0	0	0	0	0	0	0	0	0	0
hsa-miR-8079	0	0	0	0	0	0	0	0	0	0	0	0	0	0	0	0	0	0	0	0	0	0	0	0	0	0	0	0	0	0	0	0	0	0	0	0	0	0	0	0	0	0	0	0	0	0	0	0	0
hsa-miR-3178	0	0	0	0	0	0	0	0	0	0	0	0	0	0	0	0	1	0	0	0	0	0	0	0	0	0	0	0	0	0	0	0	0	0	0	0	0	1	0	0	0	0	0	0	1	0	0	0	0
hsa-miR-183-5p	9661	33221	11469	19343	14682	19392	19825	9926	8337	30142	17828	16616	18712	11887	10418	19229	14901	13879	5271	13727	18710	17782	12203	7397	15444	4099	20318	14559	9796	13580	10348	23288	10881	22969	13899	8505	15335	13486	6137	7246	20531	20079	13370	21969	13998	23350	18827	111525	18132
hsa-miR-4446-3p	0	0	0	0	1	0	0	0	0	0	0	0	0	1	1	0	0	1	0	0	0	0	0	0	0	0	2	0	0	0	0	0	0	0	0	1	0	0	0	0	1	2	0	0	0	0	0	0	1
hsa-miR-1236-3p	0	0	0	0	0	0	0	0	0	0	0	0	0	0	0	0	0	0	0	0	0	0	0	0	0	0	0	0	0	0	0	0	0	0	0	1	0	0	0	0	0	0	0	0	0	1	0	0	0
hsa-miR-6781-3p	0	0	0	0	1	1	1	0	0	0	1	0	0	0	0	1	0	0	0	0	0	0	2	0	0	0	0	0	0	0	1	0	0	0	0	0	0	0	0	0	1	0	0	0	0	1	0	3	1
hsa-miR-33a-3p	14	17	10	14	20	21	6	23	5	22	4	5	8	16	18	11	5	18	0	16	20	6	20	12	16	5	19	12	4	15	17	15	14	7	3	7	8	17	6	3	14	12	9	1	17	6	11	11	15
hsa-miR-659-5p	7	5	6	10	13	5	3	8	3	19	7	7	6	10	5	3	3	6	2	4	3	4	6	7	14	0	8	5	1	7	7	8	11	7	4	7	5	1	9	1	3	5	3	3	4	4	9	1	3
hsa-miR-361-3p	1057	884	808	637	873	1366	711	511	435	1658	730	1130	1380	791	287	364	588	805	739	751	1702	768	569	939	805	221	681	728	997	770	855	962	455	889	679	1383	925	844	944	358	520	706	651	644	1181	1102	857	921	766
hsa-miR-4699-3p	2	0	1	0	0	1	0	0	0	0	0	4	0	0	0	0	0	1	2	0	8	0	2	0	0	2	0	1	0	0	0	0	3	2	0	1	1	0	0	0	0	0	1	0	0	0	0	0	0
hsa-miR-4740-5p	3	1	0	1	1	1	0	2	0	1	5	3	1	5	0	1	2	3	1	3	2	3	2	2	0	1	2	1	0	4	0	3	1	4	0	2	1	2	2	0	0	0	1	1	0	0	2	0	0
hsa-miR-4638-3p	1	0	0	0	4	2	0	3	0	0	1	0	3	2	0	0	0	4	0	2	0	0	1	0	0	0	2	2	1	1	2	4	4	1	6	1	0	1	0	0	0	0	1	0	5	1	7	4	2
hsa-miR-146b-5p	1155	1879	737	786	1835	4559	2844	1598	902	2115	1013	4100	5670	1050	737	435	4126	5010	894	2291	10828	1817	671	1245	1555	231	2360	1108	2225	1549	1574	10105	461	2621	2061	1073	10768	684	14914	931	1688	1210	3278	9201	4202	1953	2772	6308	1862
hsa-miR-518d-3p	0	0	0	0	0	0	0	0	0	0	0	0	0	0	0	0	0	0	0	0	0	0	0	0	0	0	0	0	0	0	0	0	0	0	0	0	1	1	1	0	0	0	0	0	0	0	0	0	0
hsa-miR-654-5p	101	11	17	7	8	22	2	19	1	10	7	47	2	13	3	3	14	9	27	8	50	8	1	22	4	7	14	6	11	8	8	19	10	5	12	91	31	0	13	7	6	9	5	24	46	1	10	3	9
hsa-miR-3611	0	2	0	1	0	3	1	0	1	1	0	0	0	1	0	0	0	0	0	0	0	0	0	0	0	1	0	0	0	0	0	0	1	0	0	0	1	0	0	0	1	0	0	0	0	0	0	0	0
hsa-miR-4720-3p	0	0	0	0	0	0	0	0	0	0	0	0	0	0	0	0	0	0	0	0	0	0	0	0	0	0	0	0	0	0	0	0	0	0	0	0	0	0	0	0	0	0	0	0	0	0	0	0	0
hsa-miR-1323	4	1	0	0	0	0	1	7	0	0	0	1	1	0	0	0	3	1	0	1	0	0	0	2	0	0	10	1	1	2	0	1	4	2	0	4	1	2	0	0	0	0	0	0	2	0	0	2	2
hsa-miR-3912-3p	9	3	6	3	3	3	4	3	2	6	1	9	3	19	0	1	2	4	2	6	5	5	1	6	11	2	2	11	6	5	4	8	4	11	2	13	4	6	0	1	3	5	2	1	3	2	1	2	5
hsa-miR-6768-5p	0	0	0	0	0	0	0	0	0	0	0	0	0	0	0	0	0	0	0	0	0	0	0	0	0	0	0	0	0	0	0	0	0	0	0	0	0	0	0	0	0	0	0	0	0	0	0	0	0
hsa-miR-340-3p	27	39	26	17	22	29	79	19	6	37	25	25	35	17	8	5	27	15	20	13	60	13	8	20	15	37	18	29	53	39	20	43	29	23	30	21	35	15	49	4	18	11	38	21	22	22	9	59	19
hsa-miR-6730-3p	0	0	0	0	0	0	0	0	0	1	0	0	0	0	0	0	0	0	0	0	1	0	0	0	0	0	0	0	0	0	0	1	0	0	2	0	0	0	0	0	0	0	0	0	0	1	0	0	0
hsa-miR-6814-3p	0	0	0	0	0	1	0	0	0	0	0	0	0	0	0	0	0	0	0	0	0	0	0	0	0	0	0	1	0	1	0	0	0	0	0	0	0	1	1	0	0	0	0	0	0	0	1	3	0
hsa-miR-6505-3p	2	0	0	0	0	1	0	0	0	0	0	0	0	0	0	0	0	0	2	0	0	0	1	0	0	1	0	0	1	1	1	0	0	1	0	1	0	0	0	0	0	0	0	0	0	0	1	0	0
hsa-miR-3927-5p	0	0	0	0	0	0	0	0	0	0	0	0	0	0	0	0	0	0	0	0	0	0	0	0	0	0	0	0	0	0	0	0	0	0	0	0	0	0	0	0	0	0	0	0	0	0	0	0	0
hsa-miR-5699-5p	4	2	1	2	1	3	0	1	0	1	1	1	1	2	3	4	0	6	6	3	3	3	1	3	2	1	3	3	1	2	1	1	1	1	0	10	2	3	0	1	2	0	2	4	5	0	1	4	0
hsa-miR-134-5p	12324	2956	4215	2133	2457	1857	619	2889	557	1197	1090	5461	1107	1661	1299	1181	1901	2455	4391	1676	6241	3306	1189	1079	1650	1575	2023	1825	1727	3329	1225	4544	1420	2989	997	4761	4703	1138	2224	634	1767	1919	535	4338	4774	188	765	455	2720
hsa-miR-7848-3p	0	0	0	0	0	0	0	0	0	0	0	0	0	0	0	0	0	0	1	0	0	0	0	0	0	0	0	0	0	0	0	0	0	0	0	0	0	0	0	0	0	0	0	0	0	0	0	0	0
hsa-miR-7106-5p	0	0	0	0	0	0	0	0	0	0	0	0	0	0	0	0	0	0	0	0	0	0	0	0	0	0	0	0	0	0	0	0	0	0	0	0	0	0	0	0	0	0	0	0	0	0	0	0	0
hsa-miR-4735-3p	0	0	0	0	0	0	0	0	0	0	0	0	0	0	0	0	0	0	0	0	0	0	0	0	0	0	0	0	0	0	0	0	0	0	0	0	0	0	0	0	0	0	0	0	0	0	0	0	0
hsa-miR-99a-5p	14231	8883	7981	6982	7634	8358	2843	5092	2786	13888	2981	6906	2294	13651	2771	5467	9198	10740	10042	7046	10073	3857	4823	10786	9824	3355	8554	7569	4423	9651	7068	10023	17873	13658	5249	28478	10214	8502	2004	1484	11657	9546	3142	8688	977	1025	1184	2323	282
hsa-miR-4478	0	0	0	0	0	0	0	0	0	0	0	0	0	0	0	0	1	0	0	0	0	0	0	0	0	0	0	0	0	0	0	0	0	0	0	0	0	0	0	0	0	0	0	0	2	0	0	0	0
hsa-miR-652-5p	0	1	0	0	0	5	2	0	0	3	3	1	3	2	0	0	0	2	2	0	9	2	1	0	2	1	0	0	3	3	1	1	0	2	2	0	2	2	5	1	2	0	3	0	2	0	0	9	7
hsa-miR-301b-3p	1	0	0	1	1	2	1	0	1	1	2	0	2	0	0	0	1	1	0	0	6	0	2	0	2	3	4	2	2	0	2	1	0	0	0	0	0	1	2	0	1	0	2	1	3	3	7	19	0
hsa-miR-3117-5p	0	0	0	0	0	0	0	0	0	0	0	0	0	0	0	0	0	0	0	0	0	0	0	0	0	0	0	0	0	0	0	0	0	0	0	0	0	0	0	0	0	0	0	0	0	0	0	0	0
hsa-miR-181a-5p	8258	3716	2791	1797	4340	6735	2255	5418	1009	5136	3629	3291	9551	4790	1560	2207	2289	3714	4609	4500	11136	2728	2758	4106	4807	2667	4944	4097	6344	6705	5342	5122	2472	4192	3893	6863	3195	3433	5711	894	1954	2492	4079	4322	6658	7448	6368	5939	4046
hsa-miR-3116	0	0	0	0	0	0	0	0	0	0	0	0	0	0	0	0	0	0	0	0	1	0	0	0	0	0	0	0	0	0	0	0	0	0	0	0	0	0	0	0	0	0	0	0	0	0	0	0	0
hsa-miR-4494	0	0	0	0	0	0	0	1	0	0	0	0	3	0	0	0	0	1	0	0	0	2	0	0	0	0	0	0	1	1	0	1	0	0	0	0	0	0	0	0	0	0	0	0	2	0	1	0	0
hsa-miR-4433a-5p	1	0	0	0	0	0	0	0	0	0	0	0	2	0	0	0	0	0	0	0	1	0	1	0	0	2	0	2	2	0	0	0	0	0	0	0	0	0	0	0	0	0	3	0	0	0	0	0	0
hsa-miR-222-5p	14	31	75	284	925	85	7	91	113	102	23	100	98	134	128	108	40	1419	19	265	187	137	32	134	133	6	186	131	11	48	118	89	14	199	134	71	78	120	19	104	323	282	83	44	62	78	109	157	58
hsa-miR-4428	0	0	0	0	0	0	0	0	0	0	0	0	0	0	0	0	0	0	0	0	0	0	0	0	0	0	0	0	0	0	0	0	0	0	0	0	0	0	0	0	0	0	0	0	0	0	0	0	0
hsa-miR-149-3p	0	3	5	19	7	1	1	5	6	7	4	2	2	48	6	24	2	8	0	3	3	1	2	14	26	1	20	11	3	7	12	2	0	8	7	5	5	7	0	2	7	17	7	1	4	3	5	1	5
hsa-miR-7107-5p	0	0	0	0	0	0	0	0	0	0	0	0	0	0	0	0	0	0	0	0	0	0	0	0	0	0	0	0	0	0	0	0	0	0	0	0	0	0	0	0	0	0	0	0	0	0	0	0	0
hsa-miR-512-5p	1	0	0	0	0	1	0	1	0	0	0	0	0	0	0	0	0	0	0	0	1	0	0	0	0	1	0	0	2	0	0	0	0	0	1	0	0	0	1	0	0	0	1	0	0	0	0	1	1
hsa-miR-371a-3p	0	0	0	0	0	0	0	0	0	0	0	0	0	0	0	0	0	0	0	0	0	0	0	0	0	0	0	0	0	0	0	0	0	0	0	0	0	0	0	0	0	0	0	0	0	0	0	0	0
hsa-miR-6784-5p	0	0	0	0	0	0	0	0	0	0	0	0	0	0	0	0	0	0	0	0	0	0	0	0	0	0	0	0	0	0	0	0	0	0	0	0	0	0	0	0	0	0	0	0	0	0	0	1	0
hsa-miR-6795-3p	0	0	0	0	0	0	0	0	0	0	0	0	0	0	0	0	0	0	0	0	0	0	0	0	0	0	0	0	0	0	0	0	0	0	0	0	0	0	0	0	0	0	0	0	0	1	0	0	0
hsa-miR-1915-5p	0	0	2	0	0	0	0	0	0	0	0	0	0	0	0	0	0	0	0	0	0	0	0	0	0	0	0	0	0	0	0	0	0	0	0	0	0	0	0	0	0	0	0	0	0	0	0	1	0
hsa-miR-6852-3p	0	0	0	0	0	0	0	0	0	0	0	0	0	0	0	0	0	0	0	0	0	1	0	0	0	0	0	0	0	0	0	0	0	0	0	0	0	0	0	0	0	0	0	0	0	0	0	0	0
hsa-miR-221-5p	15	118	64	55	14	16	2	50	75	65	3	102	14	64	38	77	28	127	13	59	10	123	39	167	71	2	64	110	5	29	18	55	12	64	6	79	90	113	5	125	166	131	13	53	51	7	52	12	26
hsa-miR-6826-5p	0	0	0	0	0	0	0	0	0	0	0	0	0	0	0	0	0	0	0	0	0	0	0	0	0	0	0	0	0	0	0	0	0	0	0	0	0	0	0	0	0	0	0	0	0	0	0	0	0
hsa-miR-134-3p	33	4	5	0	21	12	1	6	2	5	3	14	2	9	3	1	4	8	12	2	16	6	1	3	5	7	5	5	1	4	3	16	8	6	7	14	16	2	1	2	7	3	2	8	4	1	0	0	3
hsa-miR-8066	0	0	0	0	0	0	0	0	0	0	0	0	0	0	0	0	0	0	0	0	0	0	0	0	0	0	0	0	0	0	0	0	0	0	0	0	0	0	0	0	0	0	0	0	0	0	0	0	0
hsa-miR-4713-5p	0	0	0	0	1	0	0	0	0	1	0	0	0	0	0	0	0	0	0	0	1	0	0	0	0	0	1	0	0	0	0	0	0	0	2	0	0	1	0	0	0	0	0	1	6	2	0	2	1
hsa-miR-523-3p	0	0	0	0	0	1	0	2	0	2	0	1	0	0	0	0	0	3	0	0	3	0	0	0	1	1	0	1	1	0	0	0	2	0	0	1	0	1	1	0	0	0	0	1	1	0	0	1	0
hsa-miR-4666a-5p	1	0	0	0	0	0	0	0	0	0	0	0	0	0	0	0	0	0	0	1	1	0	0	0	0	0	1	1	0	0	0	0	0	1	0	0	0	1	0	0	1	0	0	0	1	0	1	0	0
hsa-miR-208b-3p	81	3	200	0	28	78	0	22	0	1	28	30	1	0	0	0	1	0	260	18	470	0	69	29	19	108	0	38	290	249	72	0	0	0	1	444	0	40	53	2	5	0	3	0	1	0	5	7	2
hsa-miR-612	0	0	0	0	0	0	0	0	0	0	0	0	0	0	0	0	0	2	0	0	1	0	0	0	0	0	0	0	0	0	0	0	0	0	0	2	0	1	0	0	2	0	0	0	1	0	0	0	0
hsa-miR-548au-3p	0	0	0	0	6	0	0	1	1	0	1	1	3	0	0	0	1	1	0	1	0	0	0	0	1	1	1	1	0	4	2	2	1	1	0	1	1	0	0	1	1	0	1	0	1	1	2	0	1
hsa-miR-5191	0	0	0	0	0	0	0	0	0	0	0	0	0	0	0	0	0	0	0	0	0	0	0	0	0	0	0	0	0	0	0	0	0	0	0	0	0	0	0	0	0	0	0	0	0	0	0	0	0
hsa-miR-324-5p	31	35	15	20	137	68	99	33	10	60	58	22	84	32	21	16	22	37	31	43	83	8	29	22	26	95	41	30	43	58	82	52	40	28	54	27	34	24	69	7	14	28	40	20	89	102	51	274	50
hsa-miR-548a-3p	0	0	0	0	0	0	0	0	0	0	0	0	0	0	0	0	0	0	0	0	0	0	0	0	0	0	0	0	0	0	0	0	0	0	0	0	0	0	0	0	0	0	0	0	0	0	0	0	0
hsa-miR-1248	0	2	0	3	4	23	1	1	0	0	0	0	4	1	1	0	1	3	1	0	17	0	1	0	0	0	1	0	5	0	0	0	0	0	1	1	1	0	0	0	1	3	8	0	0	13	0	3	3
hsa-miR-5091	8	18	2	0	0	0	0	0	0	2	0	1	3	1	0	2	7	0	5	3	1	0	3	0	2	0	2	1	0	3	0	6	7	0	0	5	7	4	0	0	7	5	0	2	18	1	7	0	2
hsa-miR-6768-3p	0	0	0	0	0	0	0	0	0	0	0	0	0	0	0	0	0	0	0	0	0	0	0	0	0	0	0	0	0	0	0	0	0	0	0	1	0	0	0	0	0	0	0	0	0	0	0	0	0
hsa-miR-7111-3p	0	0	0	0	0	0	0	0	0	0	0	0	0	0	0	0	0	1	0	0	0	0	0	0	0	0	0	0	0	0	0	0	0	0	0	0	0	0	0	0	0	0	0	0	0	0	0	0	1
hsa-miR-1305	1	0	0	1	1	2	0	2	0	1	0	0	6	0	0	0	0	0	1	1	1	2	0	1	2	1	0	0	1	1	0	0	0	0	0	1	1	0	2	0	0	1	0	0	0	3	19	1	5
hsa-miR-6769b-3p	0	0	0	0	0	0	0	0	0	0	0	0	0	0	0	0	0	0	0	0	0	0	0	0	0	0	0	0	0	0	0	0	0	0	0	0	0	0	0	0	0	0	0	0	0	0	0	0	0
hsa-miR-4731-5p	1	0	0	0	0	0	0	0	0	0	0	0	0	0	0	0	0	0	0	0	0	0	0	0	0	1	0	0	0	0	0	0	0	0	0	0	0	0	0	0	0	0	0	0	0	0	0	0	0
hsa-miR-3180	0	0	0	0	0	0	0	0	0	0	0	0	0	0	0	0	0	0	0	0	0	0	0	0	0	0	0	0	0	0	0	0	0	0	0	0	0	0	0	0	0	0	0	0	0	0	0	0	0
hsa-miR-5690	4	0	0	0	0	0	0	4	0	0	0	1	0	2	0	0	1	2	4	1	3	2	2	5	4	2	1	0	2	2	4	1	1	5	0	2	3	4	0	0	2	2	0	4	4	0	0	1	0
hsa-miR-3682-5p	0	0	0	0	0	0	0	0	0	0	0	0	0	0	0	0	1	0	0	0	0	0	0	0	0	0	0	0	0	0	0	0	0	0	0	0	0	0	0	0	0	0	0	0	0	0	0	0	0
hsa-miR-106a-5p	31	20	7	36	35	58	67	24	3	50	131	15	34	44	16	15	64	30	31	19	214	19	34	31	31	15	22	23	44	45	38	77	93	18	21	105	36	31	52	5	23	15	26	19	40	40	27	68	23
hsa-miR-3660	0	0	0	0	0	0	0	0	0	0	0	0	0	0	0	0	0	1	0	0	0	0	0	0	0	0	0	0	0	0	0	0	0	0	0	0	0	0	0	0	0	1	0	0	0	1	0	0	0
hsa-miR-548al	0	0	0	0	0	0	0	0	0	0	0	0	0	0	1	0	0	0	0	0	0	0	0	0	0	0	0	0	0	0	0	0	0	0	0	0	0	0	0	0	0	0	0	0	0	0	0	0	0
hsa-miR-299-5p	2558	116	454	25	37	97	21	100	4	32	64	291	18	34	15	24	45	23	410	100	755	37	137	35	129	211	33	276	1279	714	171	64	51	40	33	296	155	196	40	5	31	27	129	70	105	4	30	13	139
hsa-miR-6887-3p	0	0	0	0	0	1	1	0	0	0	0	0	0	1	0	0	0	2	0	0	0	0	0	0	0	0	1	0	0	1	0	0	0	0	0	0	0	0	0	0	0	0	1	0	0	0	0	3	0
hsa-miR-6752-3p	0	0	0	0	0	0	0	0	0	0	0	0	1	0	0	0	0	0	0	0	0	0	0	0	0	0	0	0	0	0	1	0	0	0	0	0	0	0	0	0	0	0	0	0	0	0	0	0	0
hsa-miR-365b-3p	647	471	189	194	144	475	217	145	100	145	343	323	281	108	50	74	103	156	473	250	396	162	212	148	210	223	96	398	562	423	143	127	136	381	224	648	384	211	526	134	740	147	181	617	427	308	235	698	268
hsa-miR-4529-5p	0	0	0	0	0	0	0	0	0	0	0	0	0	0	0	0	0	0	1	0	0	0	0	2	0	0	0	0	0	0	0	0	0	0	0	0	0	0	0	0	0	0	0	0	0	0	0	0	0
hsa-miR-1973	0	0	0	0	0	0	0	0	0	0	0	0	0	0	0	0	0	1	0	0	0	0	0	0	0	0	0	0	0	0	0	0	0	0	0	0	0	0	0	0	0	0	0	0	0	0	0	0	0
hsa-miR-4786-5p	8	2	6	0	0	4	0	2	1	5	1	7	1	2	4	6	0	4	9	1	3	8	0	5	1	4	6	4	9	9	2	2	0	3	0	6	1	0	1	2	2	2	2	4	8	2	12	6	6
hsa-miR-571	0	0	0	0	0	0	0	0	0	0	0	0	0	0	0	0	0	0	0	0	0	0	0	0	0	0	0	0	0	0	0	0	0	0	0	0	0	0	0	0	0	0	0	0	0	0	0	0	0
hsa-miR-424-3p	7	3	0	6	5	9	2	12	0	6	1	6	9	3	2	4	5	9	15	7	11	6	3	2	7	2	5	7	3	27	4	7	8	11	2	25	4	6	6	0	10	2	1	13	21	16	62	17	16
hsa-miR-3945	0	0	0	0	0	0	0	0	0	0	0	0	0	0	0	0	0	0	0	0	0	0	0	0	0	0	0	0	0	0	0	0	0	0	0	0	0	0	0	0	0	0	0	0	0	0	0	0	0
hsa-miR-3128	0	0	0	0	1	0	0	0	1	0	0	0	0	0	0	0	0	0	0	1	0	0	0	0	0	0	1	0	0	0	1	0	0	0	0	0	0	0	0	0	0	0	0	0	0	0	0	1	1
hsa-miR-489-5p	3	1	0	0	0	1	1	0	0	0	0	0	0	0	0	0	0	0	0	1	0	0	3	0	0	1	0	0	0	2	0	0	0	1	0	0	0	0	0	0	0	0	0	0	0	0	0	1	0
hsa-miR-4764-3p	0	0	0	0	0	0	0	0	0	0	0	0	0	0	0	0	0	0	0	0	0	0	0	0	0	0	0	0	0	0	0	0	0	0	0	0	0	0	0	0	0	0	0	0	0	0	0	0	0
hsa-miR-6860	0	0	2	0	0	0	0	0	0	0	0	0	0	3	0	0	0	0	0	0	0	0	0	0	0	0	0	0	0	0	0	0	0	0	0	0	0	0	0	0	0	0	0	2	0	0	5	2	0
hsa-miR-6715a-3p	1	0	3	1	2	0	0	1	0	0	0	4	0	0	0	0	0	0	3	0	6	3	0	2	3	5	0	0	1	6	1	1	2	0	1	3	3	1	3	2	0	0	1	0	0	0	0	0	0
hsa-miR-6514-3p	1	3	2	1	2	0	0	0	0	0	0	1	0	0	0	0	0	2	4	1	4	1	1	1	1	0	0	2	2	2	0	0	0	0	0	2	0	0	0	1	6	1	1	6	3	0	0	0	0
hsa-miR-3619-3p	0	0	0	0	0	0	1	1	0	0	0	0	1	0	1	0	0	0	0	0	2	2	2	1	0	0	1	0	0	0	0	0	0	0	1	0	0	0	0	0	0	0	0	1	4	1	1	5	1
hsa-miR-6780a-3p	0	0	0	0	0	0	0	1	0	0	0	0	0	0	0	0	0	0	0	0	0	0	0	0	0	0	0	0	0	0	0	1	0	0	0	0	0	0	0	0	0	0	0	0	0	0	0	0	0
hsa-miR-8064	0	0	0	0	0	0	0	0	0	0	0	0	0	0	0	0	0	0	0	0	0	0	0	0	0	0	0	0	0	0	0	0	0	0	0	0	0	0	0	0	0	0	0	0	0	0	0	0	0
hsa-miR-3177-3p	0	0	0	0	0	1	0	0	1	0	0	0	0	2	0	0	0	0	0	0	1	1	0	0	0	0	1	0	0	0	1	1	0	2	0	0	0	0	0	0	0	2	0	0	9	0	2	0	1
hsa-miR-142-5p	193	373	207	237	367	856	149	377	398	445	122	765	1041	505	384	167	435	658	143	557	655	742	645	840	788	66	318	646	299	966	763	838	127	400	82	1037	630	483	869	671	637	259	230	608	811	381	520	612	487
hsa-miR-147a	0	0	0	0	0	0	0	0	0	0	0	0	0	0	0	0	0	0	0	0	0	0	0	0	0	0	0	0	0	0	0	0	0	0	0	0	0	0	0	0	0	0	0	0	0	0	0	0	0
hsa-miR-6764-5p	0	0	0	0	0	0	0	1	0	0	0	0	1	0	0	0	0	0	1	0	1	0	0	0	0	0	0	2	0	0	0	0	0	1	1	0	0	0	1	0	1	0	0	0	0	0	1	0	0
hsa-miR-323a-3p	34	5	10	10	26	26	15	26	0	8	16	19	7	2	6	5	5	4	8	4	34	12	3	2	9	18	15	14	6	14	11	26	11	14	21	28	24	3	16	2	7	6	3	11	17	2	10	10	42
hsa-miR-670-3p	0	0	0	0	0	0	0	0	0	0	0	0	0	0	0	0	0	0	0	0	0	0	0	0	0	0	0	0	0	0	0	0	0	0	0	0	0	0	0	0	0	0	0	0	0	0	0	0	0
hsa-miR-497-5p	165	144	71	64	181	181	91	95	23	119	116	83	74	85	47	29	77	124	150	156	166	104	110	63	101	106	80	110	84	155	92	116	77	112	62	343	138	104	100	16	63	44	67	232	85	40	29	50	28
hsa-miR-16-5p	2055	2480	1182	1265	2131	3700	791	1498	972	2400	2280	3210	2466	2206	1523	1084	1735	2282	2963	2212	5724	2596	2012	1810	1991	712	1608	2249	2042	4517	1631	2442	810	2528	1474	8082	2412	1772	2202	1019	2656	1535	1368	2847	2534	2579	2043	6533	2339
hsa-miR-190a-5p	71	36	20	22	16	25	6	13	4	43	36	49	12	35	20	11	105	21	52	28	96	27	21	37	28	8	34	24	12	90	16	46	107	38	15	172	88	27	9	8	32	24	8	39	9	11	11	21	6
hsa-miR-7-1-3p	46	38	47	64	89	55	90	24	14	126	28	17	58	44	49	26	59	25	36	52	77	36	74	48	62	21	72	24	44	56	67	128	68	35	30	25	19	51	87	12	23	14	34	20	46	51	60	152	81
hsa-miR-548a-5p	0	1	0	0	0	2	0	0	0	0	0	0	0	0	0	0	0	0	0	0	0	0	0	1	0	0	0	0	0	0	0	0	1	0	0	0	1	0	0	0	0	0	0	0	0	0	0	0	0
hsa-miR-4423-5p	2	1	0	0	4	0	7	0	0	32	1	1	1	0	0	0	2	8	0	4	3	13	0	0	2	0	2	1	0	1	0	0	0	1	0	0	0	6	0	0	0	6	8	0	1	0	0	0	0
hsa-miR-320a-3p	1679	3579	1974	2038	1475	2107	2888	848	545	3398	2025	3150	1293	1120	903	1711	1095	2032	3020	2568	3012	1626	2830	1854	2079	847	1890	1112	2565	1580	1120	3158	977	3031	990	3185	2351	1344	6027	468	2028	1405	1085	4035	2630	2340	1316	5414	2224
hsa-miR-6858-5p	0	0	0	0	0	0	0	0	0	1	0	1	0	0	1	0	1	1	0	0	0	0	0	0	0	0	0	0	0	0	0	0	0	0	0	1	1	1	0	0	0	0	0	0	1	1	0	0	0
hsa-miR-628-3p	18	5	5	4	14	12	16	4	4	15	5	10	11	3	1	4	11	5	24	6	31	5	2	9	4	26	2	1	21	11	5	9	10	0	7	31	10	5	5	0	1	3	0	7	3	4	3	20	2
hsa-miR-587	0	0	0	0	0	0	0	0	0	0	0	0	0	0	0	0	0	0	0	0	0	0	0	0	0	0	0	0	0	0	0	0	0	0	0	0	0	0	0	0	0	0	0	0	0	0	0	0	0
hsa-miR-6080	0	0	0	0	0	0	0	0	0	0	0	0	0	0	0	0	0	0	0	0	0	0	0	0	0	0	0	0	0	0	0	0	0	0	0	0	0	0	0	0	0	0	1	0	0	0	0	0	0
hsa-miR-6503-5p	0	1	0	0	4	8	0	5	2	2	0	6	1	0	0	0	0	5	7	2	3	0	0	1	3	0	1	2	1	2	2	13	0	6	3	5	4	3	3	0	2	2	2	6	3	0	2	1	0
hsa-miR-28-5p	916	548	512	518	399	518	242	408	152	697	188	586	237	702	163	308	631	562	629	512	511	527	385	506	546	159	568	480	307	458	350	1036	870	532	265	1316	656	522	310	133	284	446	190	617	683	193	287	336	376
hsa-miR-643	1	0	1	1	1	1	0	0	0	3	1	1	1	0	1	0	1	0	1	4	4	2	1	2	0	0	1	1	2	1	3	3	1	3	0	3	1	1	0	1	0	0	3	0	0	1	2	2	1
hsa-miR-1225-5p	0	0	0	0	1	0	0	0	0	0	0	0	0	0	0	0	0	1	2	0	0	0	0	0	0	0	0	0	0	0	0	0	0	0	0	1	0	0	0	0	0	0	0	0	1	0	0	0	0
hsa-miR-6785-5p	0	0	0	0	0	0	0	0	0	0	0	0	0	0	0	0	0	0	1	0	0	0	0	0	0	0	0	0	0	0	0	0	0	0	0	0	0	0	0	0	0	0	0	0	0	0	0	0	0
hsa-miR-125a-5p	2943	1546	1718	1205	1421	2213	2842	749	306	2184	2478	828	879	1267	314	854	1032	947	1885	1312	3276	564	1130	1546	1441	1812	1345	1109	2239	1297	1275	2657	2834	1282	3158	3334	1303	1272	2658	145	641	1053	1236	1181	987	1941	521	2671	390
hsa-miR-1252-5p	0	0	0	0	0	0	0	0	0	0	0	0	0	0	0	0	0	0	0	0	0	0	0	0	0	0	0	0	0	0	0	0	0	0	0	0	0	0	0	0	0	0	0	0	0	0	0	0	0
hsa-miR-6735-3p	0	0	0	0	0	0	0	0	0	0	0	0	0	0	0	0	0	0	0	0	0	0	0	0	0	0	0	0	0	0	0	1	0	0	0	1	0	0	0	0	0	0	0	0	0	0	1	0	1
hsa-miR-1245b-5p	0	0	0	0	0	0	0	0	0	0	0	0	0	0	0	0	0	1	0	2	0	0	0	0	0	0	0	0	1	0	0	1	0	0	0	1	0	0	1	0	1	0	0	0	1	0	0	1	0
hsa-miR-3157-5p	1	1	1	1	1	0	1	1	1	3	0	1	0	2	1	2	1	0	2	0	2	2	1	0	3	0	0	1	0	3	2	2	1	4	2	10	1	1	1	0	0	2	2	0	8	0	0	0	2
hsa-miR-624-5p	17	11	4	9	17	17	8	20	6	10	9	11	14	24	14	7	5	8	14	16	28	15	8	15	21	6	9	18	7	36	17	13	5	9	2	59	12	13	12	2	24	7	13	19	9	9	6	14	27
hsa-miR-3136-3p	0	0	0	0	0	0	0	0	0	0	0	0	0	0	0	0	0	0	0	0	0	0	0	0	0	0	0	0	0	0	0	0	0	0	0	0	0	0	0	0	0	0	0	0	0	0	0	0	0
hsa-miR-3150a-3p	0	0	0	0	0	0	0	0	0	0	0	0	0	0	0	0	0	0	0	2	0	0	0	0	0	0	0	1	0	0	0	0	0	0	0	0	0	0	0	0	0	0	0	0	0	0	0	0	0
hsa-miR-6750-3p	0	0	0	0	1	0	0	0	0	0	0	0	0	0	0	0	0	0	1	0	0	0	1	0	0	0	0	1	0	1	0	1	1	0	0	0	0	0	0	0	0	0	0	0	0	1	1	0	0
hsa-miR-5010-3p	4	1	1	3	1	7	0	0	1	3	6	1	1	0	0	0	1	1	3	1	8	2	2	3	0	2	3	1	1	2	2	3	0	1	1	5	3	0	3	1	1	2	2	0	4	0	5	9	8
hsa-miR-7152-3p	1	0	0	0	0	0	0	0	0	0	0	0	0	0	0	0	0	0	0	0	0	0	0	1	0	0	2	0	0	1	0	0	1	0	0	0	1	2	0	0	2	1	0	0	1	1	0	0	0
hsa-miR-31-5p	8	12	10	32	267	239	69	285	30	89	95	12	335	15	14	26	20	145	0	4	67	12	57	22	61	9	48	114	35	67	48	62	3	52	66	6	6	34	94	37	52	49	325	19	337	142	475	1340	688
hsa-miR-4471	0	0	0	0	0	0	0	0	0	0	0	0	0	0	0	0	0	0	0	0	0	0	0	0	0	0	0	0	0	0	0	0	0	0	0	0	0	0	0	0	0	0	0	0	0	0	0	0	0
hsa-miR-152-3p	6813	4663	4872	3071	2049	2362	485	3351	1151	3223	659	4820	749	3918	1142	1814	2151	4076	4882	3361	3122	3282	1510	2634	3560	783	3703	3601	1087	4527	1616	3022	1968	4950	1009	9681	3952	2950	1232	1179	2273	4128	944	5359	3857	760	1616	2846	1661
hsa-miR-4664-3p	0	0	1	0	1	2	0	6	0	3	2	0	0	0	3	4	0	2	0	0	1	0	0	1	5	0	7	1	2	0	1	2	0	0	3	1	0	2	1	0	0	0	3	0	7	4	13	13	6
hsa-miR-4716-3p	0	0	0	0	0	0	0	0	0	0	0	0	0	0	0	0	0	0	0	0	0	0	0	0	0	0	1	0	0	0	0	1	0	0	0	0	0	0	0	0	0	0	0	0	0	0	0	0	0
hsa-miR-4715-3p	0	0	0	0	0	0	0	0	0	0	0	0	0	0	0	0	0	0	0	0	0	0	0	0	0	0	0	0	0	0	0	0	0	0	0	0	0	0	0	0	0	0	0	0	0	0	0	0	0
hsa-miR-4670-5p	2	0	0	0	0	0	0	0	0	0	0	0	0	0	0	0	0	0	0	0	0	0	0	0	0	0	0	0	0	0	0	0	0	0	0	0	0	0	0	0	0	0	0	0	0	0	0	0	0
hsa-miR-3529-3p	0	0	0	0	0	0	0	0	0	0	0	0	0	0	0	0	0	0	0	0	0	0	0	0	0	0	0	0	0	0	0	0	0	0	0	0	0	0	0	0	0	0	0	0	0	0	0	0	0
hsa-miR-6726-5p	0	0	0	2	0	0	0	0	0	0	0	0	0	0	0	0	0	0	0	0	0	0	0	1	0	0	0	1	0	0	0	0	0	0	0	1	0	0	0	0	0	0	0	0	0	0	0	0	0
hsa-miR-3162-5p	0	1	0	0	0	0	0	0	0	0	0	0	0	0	0	0	0	0	0	0	0	0	0	0	0	0	0	0	0	0	0	0	0	0	0	0	0	0	0	0	0	0	0	0	0	0	0	0	0
hsa-miR-6716-5p	0	0	0	0	0	0	0	0	0	0	0	0	0	0	0	0	0	0	0	0	0	0	0	0	0	0	0	0	0	0	0	0	0	0	0	0	0	0	0	0	0	0	0	0	0	0	0	0	0
hsa-miR-4687-3p	0	0	0	0	0	0	0	0	0	0	0	0	0	3	0	0	0	0	0	1	0	0	0	0	0	0	0	1	0	0	0	0	0	0	0	1	1	2	0	0	0	0	0	0	0	1	0	0	1
hsa-miR-6791-5p	0	0	0	0	0	0	0	0	0	0	0	0	0	0	0	0	0	0	0	0	2	0	0	0	0	0	0	0	0	0	0	0	0	0	0	0	0	0	0	0	0	0	0	0	0	0	0	0	0
hsa-miR-556-3p	0	3	1	1	1	0	1	0	0	2	0	0	0	0	3	0	9	0	0	1	0	0	1	0	1	0	0	0	1	0	0	3	4	0	2	1	3	3	0	0	1	0	1	1	0	1	0	0	1
hsa-miR-548b-3p	13	24	4	5	17	5	22	2	3	31	9	9	6	2	2	3	2	2	5	3	9	8	6	1	3	4	2	6	1	15	7	5	7	7	4	2	5	6	2	5	2	10	1	4	1	0	5	1	1
hsa-miR-6726-3p	0	0	0	1	1	1	1	0	0	1	0	0	0	1	0	0	0	0	1	2	0	0	1	0	1	0	0	1	0	0	0	0	2	0	0	0	0	0	0	0	0	0	0	0	2	1	0	0	3
hsa-miR-26a-5p	44525	52239	26161	22667	15127	21659	9670	11936	12663	41818	8243	39623	8524	24819	8717	11261	27122	31649	33134	19618	21735	34167	17443	31476	23900	7555	17946	33196	14407	32426	11022	28794	22027	31179	7799	65946	34207	25598	9643	12514	23327	22661	9874	31230	18339	5115	8586	12065	9033
hsa-miR-4650-5p	0	0	0	0	0	0	0	0	0	0	0	0	0	1	0	0	0	0	0	0	0	0	0	0	0	0	0	0	0	0	0	0	0	0	0	0	0	0	0	0	0	1	0	0	0	0	0	0	0
hsa-miR-891b	0	0	0	0	2	0	2	0	0	0	0	0	1	0	0	0	0	0	1	0	0	0	0	0	0	0	0	0	1	0	0	0	0	0	0	0	0	0	1	0	0	0	0	0	0	0	0	0	0
hsa-miR-525-5p	3	1	0	0	2	0	1	4	0	2	0	1	1	0	0	0	0	0	1	4	4	1	0	0	2	0	3	1	2	3	0	0	1	1	0	14	1	4	4	1	2	0	0	2	0	1	2	7	1
hsa-miR-181c-3p	331	269	237	143	182	187	37	124	68	211	52	207	129	186	59	76	311	138	162	127	253	173	86	128	180	39	200	183	96	192	134	538	229	172	93	375	272	188	69	51	102	145	71	108	251	120	220	153	105
hsa-miR-3622b-5p	0	0	0	0	0	1	0	0	0	0	0	0	0	0	0	0	0	0	0	0	0	0	0	0	0	0	0	0	0	0	0	0	0	0	0	0	0	0	1	0	0	0	0	0	0	0	0	0	0
hsa-miR-1255a	1	2	0	0	0	2	0	0	1	2	0	1	0	0	0	0	2	0	0	2	0	1	0	0	0	0	2	1	0	3	0	0	2	0	1	0	1	1	0	0	0	0	0	1	0	0	1	0	1
hsa-miR-6716-3p	4	2	5	0	2	6	0	4	0	2	0	4	1	2	1	0	5	4	2	2	1	0	1	1	5	0	7	2	1	1	4	2	1	3	4	10	5	2	3	1	2	2	0	1	0	1	4	4	2
hsa-miR-3176	0	0	0	0	2	0	1	1	1	2	0	0	1	0	1	0	0	1	1	0	0	0	0	0	1	0	0	1	0	0	0	0	0	0	0	3	1	0	0	0	0	0	1	1	9	0	1	3	1
hsa-miR-5090	3	0	0	0	2	0	0	0	0	3	0	3	0	2	0	0	1	2	2	0	2	0	2	0	2	0	1	1	0	1	1	1	0	0	0	3	4	0	2	0	0	1	0	0	2	2	1	1	0
hsa-miR-544a	1	0	0	0	0	2	0	0	0	0	2	1	0	0	0	0	0	0	0	0	0	0	0	0	0	2	0	0	1	0	1	1	0	0	0	1	0	0	0	0	0	0	0	0	0	0	1	0	1
hsa-miR-4649-5p	0	0	0	0	0	0	0	0	0	0	0	0	0	0	0	0	0	0	0	0	0	0	0	0	0	0	0	0	0	0	0	0	0	0	0	1	0	0	2	0	0	0	0	0	1	0	0	0	0
hsa-miR-625-3p	942	1042	706	749	753	1154	1266	592	451	1165	817	1659	1116	396	330	320	1525	981	766	792	1859	777	875	1028	1105	395	667	811	1310	971	668	1721	6326	1367	424	1000	679	893	1341	546	927	642	685	1057	1230	826	1064	500	1055
hsa-miR-6729-3p	0	0	0	0	0	0	0	0	0	0	0	0	0	0	0	0	0	0	0	0	0	0	0	0	0	0	0	0	0	0	0	0	0	0	0	0	0	0	0	0	0	0	0	0	0	0	0	0	0
hsa-miR-578	1	0	1	1	0	0	0	0	0	1	1	1	0	0	1	0	0	0	4	0	2	0	0	0	0	0	0	0	1	0	0	1	0	1	0	0	0	0	1	0	0	1	1	0	0	0	0	0	0
hsa-miR-3153	0	0	0	0	0	0	0	0	0	0	0	0	0	0	0	0	0	0	0	0	0	0	0	0	0	0	0	0	0	0	0	0	0	0	0	0	0	0	0	0	0	0	0	0	0	0	0	0	0
hsa-miR-6073	0	0	0	0	0	0	0	0	0	0	0	0	0	0	0	0	0	0	0	0	0	0	0	0	0	0	0	0	0	0	0	0	0	0	0	0	0	0	0	0	0	0	0	0	0	0	0	0	0
hsa-miR-1321	0	0	0	0	0	0	0	0	0	0	0	0	0	0	0	0	0	0	0	0	0	0	0	0	0	1	0	0	0	0	0	0	0	0	0	0	0	0	0	0	0	0	0	0	0	0	0	0	0
hsa-miR-6131	0	0	0	0	0	0	0	0	0	0	0	0	0	0	0	0	0	0	0	0	0	0	0	0	0	0	0	0	0	0	0	0	0	0	0	0	1	0	0	0	0	0	0	0	0	0	0	0	0
hsa-miR-150-5p	5202	2965	3133	2108	1532	7462	2019	2469	2707	3692	1306	3706	17580	4485	3089	1736	2304	2043	4319	5292	3887	4506	6483	10461	6566	1210	2700	6041	7125	6254	11100	6151	1223	2474	1850	8071	3151	6351	17402	4146	3780	1887	1980	2129	7174	5625	6442	1436	4213
hsa-miR-4711-3p	0	0	0	0	0	0	0	0	0	0	0	0	0	0	0	0	0	1	0	0	0	0	0	0	0	0	0	0	0	0	0	0	0	0	0	0	0	0	0	0	0	0	0	0	0	0	0	0	0
hsa-miR-7156-5p	0	0	0	2	1	0	4	1	0	0	0	0	0	0	0	0	0	0	2	0	0	0	0	0	0	0	1	0	1	0	0	1	0	2	0	0	2	1	2	0	0	2	0	0	1	0	1	6	0
hsa-miR-6777-3p	0	0	0	0	0	0	0	0	0	0	0	0	0	0	0	0	0	0	0	0	0	0	0	0	0	0	0	0	0	0	1	0	0	0	0	0	0	0	0	0	0	0	0	0	0	0	0	0	0
hsa-miR-424-5p	255	266	82	83	178	309	78	439	75	168	63	300	180	71	82	38	255	340	217	106	309	114	184	70	118	60	107	171	142	502	130	236	145	345	47	627	339	164	170	113	417	114	136	368	339	122	743	536	490
hsa-miR-4712-3p	0	0	0	0	0	0	0	0	0	0	0	0	0	0	0	0	0	0	0	0	0	0	0	0	0	0	0	0	1	0	0	0	0	0	0	0	0	0	0	0	0	0	0	0	0	0	0	0	0
hsa-miR-4513	0	0	0	0	0	0	0	0	0	0	0	0	0	0	0	0	0	0	0	0	0	0	0	0	0	0	0	0	0	0	0	0	0	0	0	0	0	0	0	0	0	0	0	0	0	1	0	0	0
hsa-miR-4726-3p	0	0	0	0	0	0	0	0	0	0	0	0	0	0	0	0	0	0	0	0	0	0	0	0	0	0	0	0	0	0	0	0	0	0	0	0	0	0	0	0	0	0	0	0	1	0	0	2	0
hsa-miR-382-5p	1015	110	200	100	124	213	51	186	15	77	85	173	79	132	38	39	105	118	211	83	514	97	67	49	95	132	146	71	156	164	171	169	127	114	107	437	226	81	103	27	40	94	38	179	240	10	38	25	98
hsa-miR-4799-5p	0	0	0	0	0	0	0	0	0	0	1	0	0	0	0	0	0	0	0	0	0	0	0	2	1	0	1	0	0	0	0	0	0	0	0	0	0	0	0	0	0	0	0	0	0	0	0	0	0
hsa-miR-517-5p	15	0	0	0	0	3	0	0	0	0	0	0	3	0	0	0	0	0	3	6	3	6	0	3	3	0	9	6	3	0	0	0	3	6	0	3	0	6	0	0	3	3	0	6	0	0	6	3	0
hsa-miR-4795-3p	2	0	0	1	0	2	0	0	0	0	0	1	0	0	0	1	0	0	0	0	0	0	0	0	0	0	0	0	0	1	1	1	0	1	0	0	0	0	0	0	0	0	0	0	0	0	0	0	0
hsa-miR-154-5p	198	61	28	13	52	77	29	32	4	25	48	36	24	21	8	5	32	22	48	20	168	9	20	6	15	68	25	37	48	51	35	36	36	50	35	97	79	13	37	5	21	10	25	45	31	7	3	5	17
hsa-miR-489-3p	6	0	0	0	0	5	1	1	0	2	0	0	0	0	1	0	2	1	7	2	7	0	0	2	0	11	0	2	4	6	1	2	0	5	3	6	0	0	1	0	0	0	0	2	3	1	2	1	1
hsa-miR-151b	20	22	23	12	8	6	7	2	5	20	3	14	4	12	4	4	14	7	18	9	3	5	4	12	19	4	12	8	6	24	5	14	13	14	8	22	16	11	2	3	6	5	1	7	5	5	2	1	4
hsa-miR-548v	3	2	0	0	3	5	3	2	1	4	5	0	1	5	1	2	4	0	2	1	8	1	6	1	4	2	1	3	5	1	3	13	13	1	8	1	1	1	0	0	2	0	5	1	1	0	3	7	1
hsa-miR-6805-3p	0	0	0	0	0	0	0	0	0	0	0	0	0	0	0	0	0	0	0	0	0	0	0	0	0	0	0	0	0	0	0	0	0	0	0	1	0	0	0	0	0	0	0	0	0	0	0	0	0
hsa-miR-7846-3p	0	0	0	0	0	1	0	0	2	1	0	0	3	0	0	1	2	1	0	0	0	0	1	1	0	0	0	0	2	1	0	4	0	0	0	1	0	3	0	0	0	0	1	0	4	0	0	1	2
hsa-miR-181b-5p	1283	940	545	435	724	1226	709	939	269	1095	793	698	1860	1363	340	622	568	1261	663	1074	1732	578	552	891	1241	352	1253	891	895	1132	1001	1160	633	999	694	1144	787	917	1837	287	503	809	787	883	1723	1526	2146	1544	973
hsa-miR-210-5p	3	5	1	3	2	6	6	2	1	7	2	0	4	9	3	7	2	8	3	1	4	0	8	3	12	1	3	4	1	2	2	0	1	7	1	4	2	8	0	1	4	8	4	3	8	3	9	8	8
hsa-miR-660-5p	410	217	167	175	404	1161	262	338	70	443	325	242	687	241	104	89	145	318	383	285	1311	140	106	106	324	248	289	195	633	511	357	278	161	374	330	469	167	157	535	53	120	185	474	402	92	220	146	682	120
hsa-miR-6766-3p	0	0	1	0	1	0	1	1	0	0	2	0	3	1	0	0	0	1	0	0	1	1	0	0	1	0	0	2	0	1	1	0	0	0	2	0	0	0	0	0	0	0	0	0	1	0	0	1	1
hsa-miR-140-5p	383	247	246	491	168	429	99	186	45	180	156	302	263	476	115	99	182	255	381	245	576	184	209	141	375	175	240	232	284	409	218	305	163	335	171	652	206	195	310	61	135	145	152	409	137	117	90	211	90
hsa-miR-7113-3p	0	0	0	0	0	0	0	1	0	0	0	0	0	0	0	0	0	0	0	0	0	0	0	0	0	1	0	0	0	0	0	0	0	0	0	0	0	0	0	0	0	0	0	0	0	0	0	0	0
hsa-miR-4749-5p	0	0	0	0	0	0	0	0	0	0	0	0	0	0	1	0	0	0	0	0	0	0	0	0	0	0	0	1	0	0	0	0	0	0	0	0	0	0	0	0	0	0	0	0	1	1	0	0	0
hsa-miR-30d-3p	57	33	45	24	14	58	46	26	10	72	25	26	25	35	15	20	33	30	33	31	70	26	22	27	35	19	49	25	40	30	29	46	43	33	17	34	33	18	26	12	11	32	25	47	13	6	12	28	6
hsa-miR-4755-5p	0	0	0	1	0	0	0	0	0	0	0	0	1	0	0	0	0	0	0	0	0	0	0	0	0	0	0	0	0	0	0	0	0	0	0	0	0	0	0	0	0	0	0	0	0	0	0	0	0
hsa-miR-4450	0	0	0	0	0	0	0	0	0	0	0	0	0	0	0	0	0	0	0	0	0	0	0	0	0	0	0	0	0	0	0	0	0	0	0	0	0	0	0	0	0	0	0	0	0	0	0	0	0
hsa-miR-551b-5p	0	0	0	0	0	0	0	0	0	0	1	0	0	0	0	0	0	0	0	0	0	0	0	1	0	0	0	0	0	0	0	0	0	0	1	0	0	0	0	0	0	0	0	0	0	0	0	0	0
hsa-miR-1275	2	0	0	0	4	0	0	3	1	2	2	0	0	2	0	1	1	2	0	1	1	2	2	2	1	0	0	1	0	0	2	3	0	1	0	1	2	2	0	0	0	3	0	0	1	0	2	0	1
hsa-miR-3198	0	0	0	1	0	0	0	1	0	0	0	0	2	2	0	1	0	3	0	0	0	0	0	0	1	0	0	0	1	1	0	0	0	0	0	1	0	0	1	0	0	0	0	0	0	0	0	1	0
hsa-miR-1199-3p	0	0	0	0	0	0	0	0	0	0	0	0	0	0	0	0	0	0	0	0	0	0	0	0	0	0	0	0	0	0	0	0	0	0	0	0	0	0	0	0	0	0	0	0	0	0	0	0	0
hsa-miR-4521	4	4	2	2	5	6	18	5	0	3	13	4	16	1	3	0	2	23	4	9	22	3	5	4	1	4	4	7	19	11	14	2	1	2	0	9	1	11	6	2	7	7	7	3	1	6	1	1	1
hsa-miR-613	0	0	0	0	0	0	0	0	0	0	0	0	0	0	0	0	0	0	0	0	0	0	0	0	0	0	0	0	0	0	0	0	0	0	0	0	0	0	0	0	0	0	0	0	0	0	0	0	0
hsa-miR-6871-3p	0	0	0	0	0	0	0	0	0	0	0	0	0	0	0	0	0	0	0	0	0	0	0	0	0	0	0	0	0	0	0	0	0	0	0	0	0	0	0	0	0	0	0	0	0	0	0	0	0
hsa-miR-3665	0	0	0	0	0	0	0	0	0	0	0	0	0	0	0	0	0	0	0	0	0	0	0	0	0	0	0	0	0	0	0	0	0	0	0	0	0	0	0	0	0	0	0	0	0	0	0	0	0
hsa-miR-3689e	0	0	0	0	0	0	0	0	0	0	0	0	0	0	0	0	0	0	0	0	0	0	0	0	0	0	0	0	0	0	0	0	0	0	0	0	0	0	0	0	0	0	0	0	0	0	0	0	0
hsa-miR-150-3p	25	9	15	8	4	22	1	19	32	23	0	18	27	13	20	9	14	9	10	31	4	29	20	60	32	2	23	26	5	31	28	43	7	7	6	19	16	38	15	28	12	11	1	21	29	9	27	16	10
hsa-miR-1304-3p	0	3	6	4	0	0	0	1	1	0	0	2	0	2	5	5	0	2	2	1	1	5	3	4	0	0	0	4	1	0	0	3	0	0	0	6	0	2	1	0	7	6	0	0	4	0	5	2	9
hsa-miR-4467	0	0	0	0	0	0	0	0	0	0	0	0	0	0	0	0	0	0	0	0	0	0	0	0	0	0	0	0	0	0	0	0	0	0	0	0	0	0	0	0	0	0	0	0	0	0	0	0	0
hsa-miR-944	431	630	192	344	180	962	70	658	232	267	276	176	672	738	276	490	25	713	267	995	415	468	367	416	832	172	714	690	310	612	511	42	21	931	209	402	84	628	270	261	412	456	622	1144	835	666	745	2678	2820
hsa-miR-2278	0	0	0	1	0	0	0	0	0	0	0	0	0	2	0	0	0	0	0	0	0	0	0	0	0	0	0	0	0	0	0	0	0	0	0	0	0	0	0	0	0	1	0	0	0	0	0	3	1
hsa-miR-6772-5p	0	0	0	0	0	0	0	0	0	0	0	0	0	0	0	0	0	0	0	0	0	0	0	0	0	0	0	0	0	0	0	0	0	0	0	0	0	0	0	0	0	0	0	0	0	0	0	0	0
hsa-miR-7108-3p	0	0	0	0	0	0	0	0	0	0	0	0	0	0	0	0	0	0	0	0	0	0	0	0	0	0	0	0	0	0	0	0	0	0	0	0	0	0	0	0	0	0	0	0	0	0	0	0	0
hsa-miR-1270	3	1	0	1	1	3	4	4	0	0	5	2	3	1	3	0	2	6	3	4	10	1	0	2	2	1	0	7	6	7	3	7	2	2	7	8	0	3	2	1	0	1	1	9	5	6	2	2	1
hsa-miR-1295a	2	2	3	5	4	4	0	9	6	13	2	13	0	11	9	9	1	14	2	13	5	7	5	5	11	1	14	3	2	3	4	10	2	7	4	3	5	5	2	3	14	11	3	7	4	6	0	0	3
hsa-miR-6894-3p	2	0	0	0	0	0	0	0	0	0	0	0	0	1	1	0	0	0	1	0	0	0	0	0	0	0	0	0	0	0	0	0	3	1	0	1	0	1	1	0	0	0	0	0	0	0	1	1	0
hsa-miR-3664-5p	2	0	0	0	0	0	0	0	0	2	0	1	0	0	0	0	1	1	0	0	0	0	0	0	0	0	1	0	0	0	0	1	3	0	0	0	0	0	0	0	0	0	0	0	0	0	0	0	0
hsa-miR-5691	0	0	0	0	0	0	0	0	0	0	1	0	0	0	0	0	0	0	1	0	0	2	0	0	0	0	0	0	0	0	0	0	0	0	0	0	0	0	0	0	0	0	0	1	0	0	0	0	0
hsa-miR-6742-5p	0	0	0	0	0	0	0	0	0	0	0	0	0	0	0	0	0	0	0	0	0	0	0	0	0	0	0	0	0	0	0	0	0	0	0	0	0	0	0	0	0	0	0	0	0	0	0	0	0
hsa-miR-3171	0	0	0	0	0	0	0	0	0	0	0	0	0	0	0	0	0	0	0	0	0	0	0	0	0	0	0	1	0	0	0	0	0	0	0	0	0	0	0	0	0	0	0	0	0	0	0	3	0
hsa-miR-30c-1-3p	21	7	7	2	5	4	2	3	3	11	0	10	5	4	1	0	10	6	5	8	8	3	2	5	6	5	2	10	3	8	4	9	14	9	2	14	7	7	1	6	5	5	3	11	6	3	3	4	1
hsa-miR-5583-5p	0	0	0	0	0	0	0	0	0	0	0	0	0	0	0	0	0	0	0	0	0	0	0	0	0	0	0	0	0	0	0	0	0	0	0	0	0	0	0	0	0	0	0	0	0	0	0	0	0
hsa-miR-639	2	2	1	0	0	0	1	1	2	0	1	2	2	1	1	4	3	0	2	0	0	1	2	1	4	0	2	0	0	2	0	3	5	0	2	0	2	2	1	1	0	0	1	0	11	2	5	0	3
hsa-miR-4520-5p	0	1	0	1	0	1	0	0	0	0	0	0	0	0	0	0	0	0	0	0	0	0	0	0	0	0	0	0	0	1	0	0	0	0	0	0	0	0	0	0	0	0	2	0	0	0	0	0	0
hsa-miR-6786-5p	0	0	0	0	0	0	0	0	0	0	0	0	0	0	0	0	0	0	0	0	0	0	0	0	0	0	0	0	0	0	0	0	0	0	0	0	0	0	0	0	0	0	0	0	0	0	1	0	0
hsa-miR-1293	0	0	2	2	5	10	0	28	0	1	6	1	56	5	2	9	1	8	0	7	9	6	3	1	18	3	9	8	11	5	19	0	0	5	6	4	0	6	2	0	0	6	24	1	12	45	16	69	106
hsa-miR-4659b-3p	0	0	0	0	0	1	0	0	0	0	0	0	0	0	0	0	0	0	0	0	0	0	0	0	0	0	0	1	0	0	0	0	0	0	0	0	0	0	0	0	0	0	0	0	0	0	0	0	0
hsa-miR-6876-5p	0	0	0	0	0	0	0	0	0	0	0	0	0	0	0	0	0	0	0	0	0	0	0	0	0	0	0	0	0	0	0	2	0	0	0	0	0	0	0	0	0	0	0	0	0	0	0	0	0
hsa-miR-6751-5p	0	0	0	0	1	0	0	0	0	0	0	0	0	0	0	0	0	0	0	0	0	0	0	0	0	0	0	0	1	0	0	0	0	0	0	0	0	0	0	0	0	0	0	0	0	0	0	1	0
hsa-miR-3121-3p	0	0	0	0	0	0	0	0	0	0	0	0	0	0	0	0	1	0	0	1	0	0	0	0	0	0	0	0	0	0	0	0	0	0	0	1	0	0	0	0	0	0	0	0	0	1	0	0	0
hsa-miR-3166	0	0	0	0	0	0	1	1	0	0	0	0	0	1	0	0	0	0	0	0	0	0	0	0	0	0	0	0	1	1	1	0	0	0	1	0	0	0	0	0	0	0	0	0	0	0	0	2	1
hsa-miR-19a-3p	52	23	21	37	75	375	74	79	14	65	145	28	326	63	28	23	39	55	34	61	419	28	39	26	107	51	79	57	150	116	107	70	62	61	86	60	27	37	226	17	18	27	260	69	53	220	119	803	88
hsa-miR-23b-5p	3	7	5	6	10	18	6	16	5	9	5	4	4	9	5	4	4	10	5	6	5	1	7	6	16	10	12	25	8	22	7	7	5	3	2	9	3	8	4	2	0	6	7	3	7	6	4	29	4
hsa-miR-4691-5p	0	0	0	0	0	0	0	0	0	0	0	0	0	0	0	0	0	0	0	0	0	0	0	0	0	0	0	0	0	0	0	0	0	0	0	0	0	0	0	0	0	0	0	0	0	0	0	0	0
hsa-miR-4530	0	0	0	0	0	0	0	0	0	0	0	0	0	0	0	0	0	0	0	0	0	0	0	0	0	0	0	0	0	0	0	0	0	0	0	0	0	0	0	0	0	0	0	0	0	0	0	0	0
hsa-miR-3189-3p	0	0	0	0	0	0	1	0	0	4	0	0	0	0	0	0	0	0	1	0	1	0	0	0	0	0	0	2	0	0	0	0	0	0	0	0	0	0	0	0	0	0	0	0	0	0	0	0	0
hsa-miR-7843-3p	2	0	0	0	0	0	0	0	0	0	0	0	0	0	0	0	0	0	0	0	0	0	0	0	0	0	1	0	0	0	0	0	0	0	0	0	0	0	0	0	0	0	0	0	0	0	0	0	0
hsa-miR-4719	0	1	0	0	0	0	0	0	0	0	0	0	0	0	0	0	0	0	0	0	0	0	0	0	0	0	0	0	0	0	0	0	0	0	0	0	0	0	0	0	0	0	0	0	0	0	0	1	0
hsa-miR-567	0	0	0	0	0	0	0	0	0	0	0	0	0	0	0	0	0	0	0	0	0	0	0	0	0	0	0	0	0	0	0	0	0	0	0	0	0	0	0	0	0	0	0	0	0	0	0	0	0
hsa-miR-26b-5p	5044	5049	2673	2654	4176	7272	4713	2928	1376	6179	4437	3766	2884	2805	1785	1612	3578	3598	3159	3262	5443	2898	4924	2431	4279	3095	3123	4974	4827	5889	2137	3805	3545	4163	2940	6354	3387	3536	3234	1140	3116	2604	4673	4049	1996	1774	1264	5665	1963
hsa-miR-2355-3p	22	66	6	5	12	11	22	8	5	13	4	35	34	5	18	2	9	11	14	23	16	18	14	8	10	20	13	11	6	24	5	19	4	40	6	41	27	4	51	6	15	8	4	40	78	19	41	62	44
hsa-miR-4709-3p	4	3	4	1	2	4	2	1	1	4	5	5	5	6	3	0	5	1	5	5	7	5	1	1	5	2	7	5	2	0	7	11	5	11	4	4	4	0	6	0	3	5	0	7	5	1	6	1	0
hsa-miR-450a-1-3p	0	1	0	0	1	0	0	0	0	0	0	0	0	0	0	0	0	0	1	0	1	0	0	1	1	0	0	0	0	1	0	0	0	0	0	2	0	0	0	0	0	0	0	0	0	0	2	0	0
hsa-miR-4744	0	0	0	0	0	0	0	0	0	0	0	0	0	0	0	0	0	0	0	0	0	0	0	0	0	0	0	0	1	0	1	0	0	0	0	0	0	0	0	0	0	0	0	1	0	0	0	1	0
hsa-miR-5704	0	0	0	0	0	0	0	0	0	0	0	0	0	0	0	0	0	0	1	0	0	0	0	0	0	0	0	0	0	0	0	0	0	0	0	0	0	0	0	0	0	0	0	0	0	0	0	0	0
hsa-miR-4714-3p	0	0	1	0	1	0	0	0	0	0	0	0	0	0	0	0	1	1	0	0	2	0	0	1	1	0	0	0	0	0	0	0	0	0	0	1	0	0	0	0	0	0	0	0	0	0	0	1	0
hsa-miR-412-3p	1	0	0	0	0	0	0	0	0	0	0	1	0	0	0	0	0	0	0	0	0	0	0	2	1	0	0	0	0	0	0	0	1	0	0	0	1	0	0	0	0	0	0	1	0	0	0	0	1
hsa-miR-376b-3p	68	20	2	3	6	34	16	11	1	8	26	14	9	4	6	0	4	8	15	5	43	6	3	2	5	11	9	6	12	17	6	5	5	18	1	20	17	2	43	1	12	3	6	14	6	0	2	3	18
hsa-miR-3620-5p	0	0	0	2	0	0	0	0	2	1	0	0	1	0	0	1	0	0	0	1	0	0	1	0	0	0	1	0	0	0	2	0	0	0	0	0	0	0	0	0	0	1	0	0	1	1	1	1	0
hsa-miR-194-3p	1	3	3	2	9	5	3	5	4	14	6	10	11	3	3	4	2	6	3	5	14	3	5	3	10	4	3	3	5	4	12	7	2	2	4	10	5	5	7	0	4	2	4	5	8	9	8	4	3
hsa-miR-3620-3p	0	0	0	0	0	0	0	0	0	1	0	0	0	0	0	0	0	0	0	0	1	0	0	0	0	0	1	1	0	0	0	0	1	0	0	0	0	0	0	0	0	0	0	0	0	0	0	3	0
hsa-miR-4727-3p	0	0	0	0	0	0	0	0	0	1	0	0	0	0	0	0	0	0	0	0	0	0	0	0	0	0	0	0	0	0	0	0	0	0	0	0	0	0	0	0	0	0	0	0	0	0	0	0	0
hsa-miR-4999-5p	3	13	11	1	12	7	3	3	11	18	5	13	5	3	0	1	12	9	3	1	19	0	6	8	10	0	16	7	3	13	7	8	0	14	0	7	19	21	0	10	4	13	3	5	4	7	7	1	0
hsa-miR-6756-3p	1	0	0	0	0	0	0	0	0	0	0	0	0	0	1	1	0	0	0	0	0	0	0	0	0	0	0	0	0	0	0	0	0	0	0	0	0	0	0	0	0	0	0	0	0	0	0	0	0
hsa-miR-490-5p	0	0	0	0	0	0	0	0	0	0	0	0	0	0	0	0	0	0	0	0	0	0	0	0	0	0	0	0	0	1	0	0	0	0	0	0	2	0	0	0	0	1	0	0	0	0	0	0	0
hsa-miR-6500-5p	0	0	0	0	0	0	0	0	0	0	0	0	0	0	0	0	0	0	0	0	0	0	0	0	0	0	0	0	0	0	0	0	0	0	0	0	0	0	0	0	0	0	0	0	0	0	0	0	0
hsa-miR-135b-3p	5	1	4	6	7	9	7	12	1	10	1	2	15	6	4	3	1	15	0	4	3	3	0	0	5	0	9	7	2	9	3	3	1	3	2	1	3	3	0	1	4	4	9	0	6	8	7	28	6
hsa-miR-30e-3p	140461	72007	82674	38992	32264	41314	19688	22012	17626	63753	23099	82097	19435	24682	25924	42485	56054	33922	129184	41164	103213	40773	49728	81077	45748	40056	40926	34786	54125	65379	25733	77360	59837	49230	13798	54875	43944	34146	35325	17199	47426	34845	13892	69152	23775	9295	13379	28704	9968
hsa-miR-421	15	5	7	11	8	23	3	8	16	8	4	12	10	10	3	3	8	8	16	16	15	18	4	6	10	1	9	9	9	17	8	12	2	18	4	19	10	3	12	4	5	6	6	20	32	9	23	78	15
hsa-miR-5195-3p	0	0	0	0	0	0	0	0	0	0	0	0	0	0	0	0	0	0	0	0	0	0	0	0	0	0	0	0	0	0	0	0	0	0	0	0	0	0	0	0	0	0	0	0	0	0	0	0	0
hsa-miR-148b-5p	4	11	2	1	6	10	6	5	3	13	8	3	7	0	1	1	6	6	2	1	6	2	2	5	6	9	7	6	4	6	4	8	5	4	3	7	6	5	6	1	4	1	6	8	6	14	4	17	4
hsa-miR-6767-5p	0	1	0	0	0	0	0	0	0	0	0	0	0	0	1	0	0	0	0	0	0	0	0	0	0	0	1	0	0	0	0	1	0	0	0	0	0	0	0	0	0	0	0	1	0	0	0	0	0
hsa-miR-196b-3p	0	0	0	0	0	0	0	0	0	0	0	0	1	1	0	0	0	1	0	0	0	0	0	1	0	0	0	0	0	0	0	0	0	0	0	0	0	0	0	0	0	0	0	0	0	0	0	0	0
hsa-miR-500a-5p	17	17	8	8	24	33	44	8	3	26	36	10	42	6	5	3	3	8	20	13	48	9	5	11	10	8	12	8	27	16	12	18	6	27	12	38	17	6	49	1	11	7	22	23	12	22	7	115	9
hsa-miR-6798-5p	0	0	0	0	0	0	0	0	0	0	0	0	0	0	0	0	0	0	0	0	0	0	0	0	0	0	0	0	0	0	0	0	0	0	0	0	0	0	0	0	0	0	0	0	0	0	0	0	0
hsa-miR-196a-3p	0	0	0	0	0	0	0	0	0	0	0	0	0	0	0	0	0	0	0	0	1	0	0	0	0	0	0	0	0	0	0	0	0	0	0	0	0	0	0	0	0	0	0	0	0	0	0	0	0
hsa-miR-4633-3p	0	0	1	0	0	0	0	0	0	0	0	0	0	0	1	0	0	0	0	0	0	0	1	0	0	0	0	1	0	0	0	1	2	0	0	0	0	0	0	0	0	0	0	0	0	0	0	0	0
hsa-miR-3658	0	0	0	0	0	0	0	0	0	0	0	0	0	0	0	0	0	0	0	0	0	0	0	0	0	0	0	0	0	0	0	0	0	0	0	0	0	0	0	0	0	0	0	0	0	0	0	0	0
hsa-miR-3667-3p	0	0	0	0	0	1	0	0	0	0	0	0	1	0	0	0	0	2	1	0	0	0	0	0	1	0	0	0	0	0	0	0	0	0	0	0	0	0	0	0	0	0	0	1	2	0	0	0	0
hsa-miR-508-3p	69	722	125	35	92	58	47	21	22	64	186	59	38	26	84	8	13	62	12	431	347	44	61	18	238	15	25	693	131	118	105	17	3	82	248	17	58	14	125	14	163	51	135	1007	17	20	7	120	1
hsa-miR-3651	6	4	1	0	8	18	3	2	2	0	4	0	17	0	1	2	1	2	0	0	22	2	0	0	0	1	0	0	8	0	2	4	1	3	3	4	1	0	14	0	0	3	3	0	1	40	2	35	0
hsa-miR-5680	2	2	1	3	2	0	2	0	0	6	0	1	1	2	0	1	7	0	0	1	0	3	1	1	2	1	2	0	0	1	0	2	7	0	0	0	1	1	1	0	0	0	1	0	0	0	2	0	0
hsa-miR-891a-5p	47	39	66	43	75	57	409	10	0	54	16	67	16	9	0	2	9	5	10	8	71	27	2	13	25	6	14	22	26	17	34	12	10	8	19	6	17	12	61	13	17	19	11	52	3	5	0	0	0
hsa-miR-614	0	0	0	0	0	0	0	0	0	0	0	0	0	0	0	0	0	0	0	0	0	0	0	0	0	0	0	0	0	0	0	0	0	0	0	0	0	0	0	0	0	0	0	0	0	0	0	0	0
hsa-miR-520b-3p	1	0	0	0	0	5	0	1	0	0	0	1	0	0	0	0	0	0	0	1	4	0	0	0	1	0	0	0	0	0	0	0	0	0	0	1	0	0	3	0	0	1	0	2	0	0	1	9	2
hsa-miR-6730-5p	2	0	2	1	0	0	1	1	0	4	1	0	0	1	0	0	0	2	1	3	0	2	2	1	1	0	0	2	0	0	2	4	4	5	0	0	2	1	1	1	0	2	1	0	0	0	0	1	0
hsa-miR-4539	0	0	0	0	0	0	0	0	0	0	0	0	0	0	0	0	1	0	0	0	0	0	0	0	0	0	0	0	0	0	0	0	0	0	0	0	2	0	0	0	0	0	0	0	0	0	0	0	0
hsa-miR-4527	0	0	0	0	0	0	0	0	0	0	0	0	0	0	0	0	0	0	0	0	0	0	0	0	0	0	0	0	0	0	0	0	0	0	0	0	0	0	0	0	0	0	0	0	0	0	0	0	0
hsa-miR-22-5p	330	168	102	50	184	522	128	119	42	153	65	156	111	41	62	22	91	94	395	126	831	58	177	88	74	241	60	118	384	311	99	140	57	72	85	282	139	57	311	33	78	63	88	245	229	118	128	267	181
hsa-miR-5787	0	0	0	0	0	0	0	0	0	0	0	0	0	0	0	0	0	0	0	0	0	0	0	0	0	0	0	0	0	0	0	0	0	0	0	0	0	0	0	0	0	0	0	0	0	0	0	0	0
hsa-miR-378g	0	0	0	0	0	0	0	0	0	0	0	0	0	0	0	0	0	0	0	0	0	0	0	0	0	0	0	0	0	0	1	0	0	0	0	0	1	0	0	0	0	0	0	0	0	0	0	0	0
hsa-miR-6808-5p	0	0	0	0	0	0	0	0	0	0	0	0	0	0	0	0	0	0	0	0	0	0	0	0	0	0	0	0	0	0	0	0	0	0	0	0	0	0	0	0	0	0	0	0	0	0	0	0	0
hsa-miR-5100	0	0	0	0	0	0	0	1	0	0	0	0	0	0	0	0	0	1	0	0	0	0	0	0	0	0	0	0	0	0	0	0	0	0	0	0	0	0	0	0	1	0	0	1	0	0	0	0	1
hsa-miR-217-5p	433	119	120	188	187	812	164	191	81	92	161	141	30	89	100	72	189	207	162	316	601	446	18	22	50	103	254	35	67	68	51	310	97	242	151	177	92	61	582	35	34	216	48	137	28	17	15	41	7
hsa-miR-6890-5p	0	0	0	0	0	1	0	0	1	0	0	0	0	0	0	0	0	0	0	0	0	0	0	0	0	0	0	0	0	0	0	0	0	0	0	0	0	0	0	0	1	0	0	0	0	0	0	0	0
hsa-miR-3122	0	0	0	0	0	0	0	0	0	0	0	0	0	0	0	0	0	0	0	0	0	0	0	0	0	0	0	0	0	0	0	0	0	0	0	0	0	0	0	0	0	0	0	0	0	0	0	0	0
hsa-miR-27a-5p	127	129	182	152	296	570	21	1187	85	281	37	271	129	293	135	252	72	201	62	1220	681	153	124	300	555	20	715	149	224	123	166	428	117	251	65	475	169	790	339	91	480	122	390	459	243	374	446	1183	171
hsa-miR-4733-3p	1	0	0	0	0	0	1	0	0	0	0	0	0	0	0	0	0	0	0	0	0	0	0	1	0	0	0	0	0	0	0	0	1	0	0	0	0	0	0	0	0	0	0	0	0	0	0	0	0
hsa-miR-5696	0	0	0	0	0	0	0	0	0	0	0	0	0	1	0	0	1	0	0	0	0	0	0	1	0	0	0	0	0	0	0	0	0	0	0	0	0	0	1	2	2	0	0	0	0	0	0	2	0
hsa-miR-1247-5p	173	154	218	131	99	105	53	223	12	7	110	152	111	97	3	14	20	67	99	156	145	90	150	65	146	83	24	147	90	196	97	74	20	77	25	145	160	175	33	26	103	44	163	143	90	5	205	1	70
hsa-miR-133a-5p	507	5	117	0	111	203	1	17	1	3	26	97	0	0	1	0	1	0	540	26	595	9	89	189	27	323	1	41	600	264	145	0	1	1	30	397	0	36	61	4	11	0	17	1	0	0	5	6	5
hsa-miR-5584-3p	0	0	0	0	1	0	0	0	0	0	0	0	0	0	0	0	0	0	0	0	0	0	0	0	0	0	0	0	0	0	0	0	0	0	0	0	0	0	0	0	0	0	0	0	0	0	0	0	0
hsa-miR-375-3p	158133	340548	209787	157803	107901	35390	314762	9615	10979	300938	80926	28239	650	23187	10277	55168	88712	12149	19387	27151	16996	71232	8461	18123	78045	20333	67763	109871	11721	12287	12929	122337	364867	24574	24546	14402	15486	65263	173	6564	24941	30532	43005	3420	381	1200	795	1833	1513
hsa-let-7g-5p	3461	3047	1671	1605	1795	3203	2130	2884	1753	5498	1845	2906	2248	4238	897	1112	4819	2969	2711	3381	4024	2168	1603	2949	6450	1453	3243	3328	2802	5125	2724	3909	4671	3781	1757	8548	5231	2339	2510	1386	1547	2578	1693	4255	3557	1341	2344	2270	1650
hsa-miR-671-5p	7	9	7	8	12	11	21	8	3	16	10	5	22	9	1	4	8	11	5	8	33	5	5	7	11	7	9	2	20	14	11	9	9	11	12	8	5	7	36	1	5	5	7	7	24	26	15	105	16
hsa-miR-1539	0	0	0	0	0	0	0	0	0	0	0	0	0	0	0	0	0	0	0	0	0	0	1	0	0	0	0	0	0	0	0	0	0	0	0	0	0	0	0	0	0	0	0	0	0	0	0	0	0
hsa-miR-3910	0	1	0	0	0	0	0	0	0	1	1	0	0	0	0	0	0	0	0	0	1	1	0	0	0	0	1	0	0	1	0	0	0	0	0	0	0	0	1	0	0	0	0	4	0	0	0	1	2
hsa-miR-1226-5p	0	0	0	0	0	0	0	0	0	0	0	0	0	0	0	0	0	0	0	0	0	0	0	0	0	0	0	0	0	0	0	0	0	0	0	0	0	0	0	0	0	0	0	0	0	0	0	0	0
hsa-miR-6759-3p	0	0	0	0	0	0	0	0	0	0	0	0	0	0	0	0	0	0	0	0	0	0	0	0	0	0	0	0	0	0	0	0	0	0	0	0	0	0	0	0	0	0	0	0	0	0	0	0	0
hsa-miR-4659a-5p	0	0	0	0	1	0	0	0	0	1	0	0	0	0	0	0	0	0	0	0	0	0	0	0	0	0	0	0	0	0	0	0	0	0	0	0	0	0	0	0	0	0	0	0	0	0	1	0	0
hsa-miR-182-5p	37675	103297	36814	49253	38120	52553	99756	17088	18726	85215	73335	63594	56219	21163	20612	33514	69383	26976	16314	26960	83762	50655	28524	15507	25838	10440	32311	25830	35160	30130	17313	81359	45694	41979	37541	20722	43199	26044	23997	15397	54942	40555	32642	47575	20057	54875	27555	225600	22199
hsa-miR-5581-3p	0	0	3	0	0	0	0	0	0	1	2	0	0	1	0	0	0	1	1	1	2	0	0	0	1	0	0	0	1	0	3	1	1	1	0	2	2	0	1	0	0	0	2	2	0	0	1	6	1
hsa-miR-4639-5p	0	0	0	0	0	0	0	0	0	0	0	0	0	0	0	0	0	0	0	0	0	0	0	0	0	1	0	0	0	0	0	0	0	0	0	0	0	0	0	0	0	0	0	0	0	0	0	0	0
hsa-miR-6802-5p	0	0	0	0	0	0	0	0	0	0	0	0	0	0	0	0	0	1	0	0	0	0	0	1	0	0	2	0	0	0	1	0	0	0	0	2	0	0	0	0	0	1	0	0	0	0	0	0	0
hsa-miR-3935	0	0	0	0	0	0	0	0	0	0	0	0	0	0	0	0	0	0	0	0	0	0	0	0	0	0	0	0	0	0	0	0	0	0	0	0	0	0	0	0	0	0	0	0	0	0	0	0	0
hsa-miR-2276-3p	0	0	0	0	0	0	0	0	0	0	0	0	0	1	0	0	0	0	0	0	0	1	0	0	0	0	0	0	0	0	0	0	0	0	0	0	0	0	0	0	0	0	0	0	0	0	0	0	0
hsa-miR-6840-3p	0	0	0	0	0	0	0	0	0	0	0	0	0	0	2	0	0	0	0	0	0	0	0	0	0	0	0	0	0	0	0	0	0	1	0	0	0	0	0	0	0	0	0	0	1	0	0	0	0
hsa-miR-132-5p	12	19	8	5	19	21	3	13	4	14	4	19	8	13	4	10	15	9	9	22	58	4	3	12	6	7	14	10	7	7	3	56	6	7	12	24	46	22	22	2	12	5	19	23	19	5	14	14	7
hsa-miR-4644	0	0	0	0	0	0	0	0	0	0	0	0	0	0	0	0	0	0	0	0	0	0	0	0	0	0	0	0	0	0	0	0	0	0	0	0	0	0	0	0	0	0	0	0	0	0	0	0	0
hsa-miR-1225-3p	1	0	0	0	0	0	0	0	0	0	0	0	1	0	0	0	0	0	0	0	0	0	0	0	0	1	0	0	0	0	0	0	0	0	0	2	0	0	0	0	0	0	0	0	0	0	0	0	0
hsa-miR-1468-5p	58	41	45	39	12	24	17	23	9	46	20	43	3	26	7	29	26	31	46	17	65	27	19	26	38	35	29	25	31	22	25	33	47	25	22	59	23	27	11	2	29	20	21	34	7	14	2	19	2
hsa-miR-4696	0	0	0	0	0	0	0	0	0	0	0	0	0	0	0	0	0	0	0	0	0	0	0	0	0	0	0	0	0	0	0	0	0	0	0	0	0	0	0	0	0	0	0	0	0	0	0	0	0
hsa-miR-6068	0	0	0	0	0	0	0	0	0	0	0	0	0	0	0	0	0	0	0	0	0	0	0	0	0	0	0	0	0	0	0	0	0	0	0	0	0	0	0	1	0	0	0	0	0	0	0	0	0
hsa-miR-202-3p	2	2	1	0	0	0	0	0	0	0	0	1	0	1	0	2	0	0	0	0	0	0	0	0	1	0	0	0	0	0	0	0	0	2	0	1	7	0	0	0	0	0	0	4	0	0	0	0	0
hsa-miR-4465	0	0	0	0	0	0	0	0	0	0	0	0	0	0	0	0	0	0	1	0	0	0	0	0	0	0	0	0	0	0	0	0	0	0	0	0	0	0	0	0	0	0	0	0	0	0	0	1	0
hsa-miR-6782-5p	0	0	0	0	0	0	0	0	0	0	0	0	0	0	0	0	0	0	0	0	0	0	0	0	0	0	0	0	0	0	0	0	0	0	0	0	0	0	0	0	1	0	0	0	0	0	0	0	0
hsa-miR-802	0	0	0	0	0	0	0	0	0	0	0	0	0	0	0	0	0	0	0	0	0	0	0	0	0	0	0	0	0	0	0	0	0	0	0	0	0	0	0	0	0	0	0	0	0	0	0	0	0
hsa-miR-5580-5p	0	0	0	0	0	0	0	0	0	0	0	0	0	0	0	0	0	0	0	0	0	0	0	0	0	0	0	0	0	0	0	0	0	0	0	0	0	0	0	0	0	0	0	0	0	0	0	0	0
hsa-miR-7973	0	0	0	0	0	0	0	0	1	0	0	0	0	0	0	0	0	0	0	3	0	2	0	0	0	0	0	0	0	0	0	1	0	0	0	0	1	0	0	0	0	1	0	1	0	0	0	0	0
hsa-miR-4691-3p	1	0	1	0	0	0	1	0	0	0	0	0	2	1	0	0	0	0	1	0	1	0	0	0	1	1	0	0	0	0	0	0	0	0	0	0	0	0	0	0	0	0	1	0	2	2	1	9	2
hsa-miR-585-5p	3	21	2	2	3	2	1	4	0	7	0	1	1	3	1	5	4	3	5	8	5	5	3	3	8	1	3	2	3	3	3	0	2	5	0	13	14	5	0	2	3	1	0	7	0	0	1	1	0
hsa-miR-548ab	0	0	0	0	0	0	0	0	0	0	0	0	0	0	0	0	0	0	0	0	0	0	0	0	0	0	0	0	0	0	0	0	0	0	0	0	0	0	0	0	0	0	0	0	0	0	0	0	0
hsa-miR-4515	0	1	0	0	0	0	0	0	0	0	0	0	1	0	2	0	0	0	0	1	0	0	0	0	0	0	0	0	2	2	1	1	1	0	0	0	0	0	0	0	0	0	0	1	1	0	0	1	0
hsa-miR-1224-5p	2	4	0	1	7	1	0	0	0	4	1	11	0	3	0	1	6	2	3	7	0	0	0	0	0	0	1	0	0	2	1	4	4	7	0	9	4	2	0	0	1	2	0	1	0	1	2	0	0
hsa-miR-659-3p	0	1	0	0	0	0	0	0	0	0	0	0	0	0	0	0	0	0	0	0	0	0	0	1	0	0	0	0	0	0	0	0	0	0	0	0	0	0	0	0	0	0	0	0	0	0	0	0	0
hsa-miR-4254	0	0	0	0	0	0	0	0	0	0	0	0	0	0	0	0	0	0	0	0	0	0	0	0	0	0	0	0	0	0	0	0	0	0	0	0	0	0	0	0	0	0	0	0	0	0	0	0	0
hsa-miR-338-5p	357	94	89	78	62	41	8	37	9	55	34	108	14	142	34	31	19	160	120	40	68	66	31	43	57	59	99	59	32	58	30	92	167	245	82	126	105	43	24	8	50	179	27	61	26	25	31	19	28
hsa-miR-4680-3p	0	0	0	0	0	0	0	1	0	0	0	0	0	0	0	0	0	0	0	1	0	0	0	2	0	0	0	0	0	0	0	0	0	0	0	0	1	0	0	0	0	0	0	0	0	0	0	0	0
hsa-miR-4742-5p	0	0	0	0	0	0	0	0	0	0	0	0	0	0	0	0	0	0	1	0	0	0	0	0	0	0	0	0	0	0	0	0	0	0	0	1	0	0	0	0	0	0	0	0	0	0	0	0	0
hsa-miR-3149	0	0	0	0	0	0	0	0	0	0	0	0	0	0	0	0	0	1	0	0	0	0	0	0	0	0	0	0	0	0	0	0	1	0	0	0	0	0	0	0	0	0	0	0	0	1	0	2	0
hsa-miR-3156-3p	0	0	0	0	0	0	0	0	0	0	0	0	0	0	0	0	0	0	0	0	0	0	0	0	0	0	0	0	0	0	0	0	0	0	0	0	0	0	0	0	0	0	0	0	0	0	0	0	0
hsa-miR-642b-3p	0	0	0	0	0	0	0	0	0	0	0	0	0	0	0	0	0	0	0	0	0	0	0	0	0	0	0	0	0	0	0	0	0	0	0	0	0	0	0	0	0	0	0	0	0	0	0	0	0
hsa-miR-6892-3p	0	0	0	0	0	0	0	0	0	0	0	0	0	0	0	0	0	0	0	0	0	0	0	0	0	0	0	0	0	0	0	0	0	0	0	0	0	0	0	0	0	0	0	0	1	0	0	0	0
hsa-miR-5587-5p	0	0	0	0	0	0	0	0	0	0	0	0	0	0	0	0	0	0	0	0	0	0	0	0	0	0	0	0	0	0	0	0	0	0	0	0	0	0	0	0	0	0	0	0	0	0	0	0	0
hsa-miR-140-3p	18964	7589	13615	42911	4619	14063	3093	8539	2201	8507	10738	10162	6800	31182	3380	4666	5871	10199	17466	9402	25665	7872	6325	9089	14228	4192	12202	8635	12679	14588	7521	11532	8087	12447	5090	31303	7855	9353	11101	1732	4142	5728	6166	12629	5884	4266	4083	4305	2968
hsa-miR-3662	1	1	1	0	1	11	2	2	1	0	4	0	7	1	1	1	0	2	0	3	4	4	0	0	0	0	1	1	1	2	4	2	0	3	1	1	1	1	9	0	2	1	10	2	1	17	7	22	7
hsa-miR-371b-5p	1	0	1	0	0	0	2	3	0	0	0	0	0	0	0	0	0	0	0	1	0	0	1	0	2	0	0	0	0	0	0	0	0	0	0	1	0	0	2	0	0	0	0	0	0	0	0	0	0
hsa-miR-3121-5p	0	0	0	0	0	0	0	0	0	0	0	0	0	0	0	0	0	0	0	0	0	0	0	0	0	0	0	0	0	0	0	0	0	0	0	0	0	0	0	0	0	0	0	0	0	0	0	0	0
hsa-miR-4517	0	0	0	0	0	0	1	0	0	0	0	0	1	0	0	0	0	0	0	0	1	0	0	0	0	0	0	0	1	0	0	0	0	0	1	0	0	0	0	0	0	0	1	1	0	0	0	2	0
hsa-miR-194-5p	974	575	480	631	484	666	315	464	134	982	830	625	593	775	226	308	603	623	739	624	1639	635	418	754	766	187	694	551	685	924	824	1224	1038	782	279	2216	726	884	605	171	396	405	416	499	581	632	401	360	266
hsa-miR-6769a-5p	0	0	0	0	0	0	0	0	0	0	0	0	0	0	0	0	0	0	0	0	0	0	0	0	0	0	0	0	0	0	0	0	0	0	0	0	0	0	0	0	0	0	0	0	0	0	0	0	0
hsa-miR-4464	0	0	0	0	0	0	0	0	0	0	0	0	0	0	0	0	0	0	0	0	0	0	0	0	0	0	0	0	0	0	0	0	0	0	0	0	0	0	0	0	0	0	0	0	0	0	0	0	0
hsa-miR-3192-5p	1	0	0	1	1	0	1	0	0	0	0	0	1	0	0	0	1	0	2	0	0	0	0	0	0	0	1	0	2	0	0	0	0	0	0	0	0	0	0	0	0	0	0	0	0	1	0	0	2
hsa-miR-6819-5p	0	0	0	0	0	0	0	0	0	0	0	0	0	0	0	0	0	0	0	0	0	0	0	0	0	0	0	0	0	0	0	0	0	0	0	0	0	0	0	0	0	0	0	0	0	0	0	0	0
hsa-miR-875-5p	0	0	0	0	0	0	0	0	0	0	0	0	0	0	0	0	0	0	0	0	0	0	0	0	0	0	0	0	0	0	0	0	0	0	0	0	0	0	0	0	0	0	0	0	0	0	0	0	0
hsa-miR-103a-3p	90887	68759	61871	67456	49015	225619	69212	103187	30909	100143	154263	95960	116713	97316	44349	61107	39861	110832	83032	99829	251513	72750	46102	62202	113838	39320	120069	92529	119595	116460	75269	109215	43066	128966	70537	178298	76686	76468	202671	27410	52602	87743	97120	153637	92589	118137	72790	188147	82189
hsa-miR-328-5p	0	0	0	0	0	0	0	0	0	0	0	0	0	0	0	0	0	0	0	0	0	0	0	0	0	0	0	0	0	0	0	0	0	0	0	0	0	0	2	0	0	0	0	0	0	0	0	0	0
hsa-miR-6793-3p	0	0	0	0	1	0	0	0	0	0	0	0	0	0	0	0	0	0	0	0	0	0	0	0	0	0	0	0	0	0	0	0	0	0	0	0	0	0	0	0	2	0	0	0	1	0	0	0	0
hsa-miR-711	0	0	0	0	0	0	0	0	0	0	0	0	0	0	0	0	0	0	0	0	0	0	0	0	0	0	0	0	0	0	0	0	0	0	0	0	0	0	0	0	0	0	0	0	0	0	1	0	0
hsa-miR-6830-5p	0	0	0	0	0	0	0	0	0	0	0	0	0	0	0	0	0	0	0	0	0	0	0	0	0	0	0	0	0	0	0	0	0	0	0	0	0	0	0	0	0	0	0	0	0	0	0	0	0
hsa-miR-4718	0	0	0	0	0	0	0	0	0	0	0	0	0	0	0	0	0	0	0	0	0	0	0	0	0	0	0	0	0	0	0	0	0	0	0	0	0	0	0	0	0	0	0	0	0	0	0	0	0
hsa-miR-5587-3p	0	0	0	0	0	0	0	0	0	0	0	0	0	0	0	0	0	0	0	0	0	0	0	0	0	0	0	0	0	0	0	0	0	0	0	0	0	0	0	0	0	0	0	0	0	0	0	0	0
hsa-miR-345-5p	30	29	22	37	205	52	75	15	9	70	13	12	50	32	13	13	23	35	37	32	68	14	31	25	13	87	23	22	40	36	43	50	36	23	43	41	30	19	22	7	21	26	16	11	36	34	30	108	40
hsa-miR-1277-5p	0	0	0	0	0	0	0	0	0	0	0	0	0	0	0	0	0	0	0	0	0	0	0	0	0	0	0	0	0	0	0	0	0	0	0	0	0	0	0	0	0	0	0	0	0	0	0	0	0
hsa-miR-6798-3p	1	0	2	1	0	1	2	0	0	0	0	0	1	0	0	2	1	1	0	0	1	0	0	2	1	0	1	1	1	1	0	0	0	1	1	2	2	2	3	0	2	0	0	1	1	0	2	0	0
hsa-miR-3173-5p	3	4	1	0	1	2	3	0	0	4	0	1	3	0	0	2	2	3	1	6	1	1	0	2	0	1	5	2	2	1	0	4	2	1	1	1	1	1	5	0	1	0	0	1	2	4	3	6	2
hsa-miR-138-2-3p	1	0	0	0	0	0	0	0	0	0	0	0	0	0	0	0	0	0	0	0	0	0	0	0	0	0	0	0	0	0	0	0	0	0	0	0	0	0	0	0	0	0	0	0	0	0	0	0	0
hsa-miR-34b-3p	11	1	1	3	65	17	532	6	28	1411	3	16	4	11	4	1	0	6	4	5	7	218	4	0	3	3	2	4	5	8	3	4	1	2	44	12	19	3	6	5	12	1	6	4	6	15	3	21	17
hsa-miR-214-3p	34	55	37	23	39	60	11	39	9	9	48	49	15	23	14	6	20	53	98	39	70	38	32	17	26	22	13	47	34	61	16	26	8	64	10	203	72	14	75	8	37	23	14	129	83	16	6	23	38
hsa-miR-365a-5p	0	2	2	1	2	4	0	0	2	1	1	1	9	3	2	3	1	4	3	2	5	1	2	6	3	1	3	2	5	4	2	3	3	3	1	2	0	2	2	1	0	4	6	2	11	26	14	15	15
hsa-miR-1306-3p	7	6	6	3	4	10	0	1	1	2	2	13	1	5	4	2	4	6	16	4	6	4	3	10	2	2	6	6	5	7	3	6	3	5	2	21	2	4	2	1	3	4	1	9	7	2	10	14	9
hsa-miR-3907	0	0	0	0	0	0	0	0	0	0	0	0	0	0	0	0	0	0	0	0	0	0	0	0	0	0	0	0	0	0	0	0	0	0	0	0	0	0	0	0	0	0	0	0	0	0	0	0	0
hsa-miR-6761-5p	7	12	7	6	3	5	0	2	0	3	2	6	0	3	3	3	2	6	9	2	5	1	10	4	8	0	7	8	3	6	5	7	1	4	4	11	8	10	1	1	2	1	1	8	3	3	1	3	0
hsa-miR-2861	0	0	0	0	0	0	0	0	0	0	0	0	0	0	0	0	0	0	0	0	0	0	0	0	0	0	0	0	0	0	0	0	0	0	0	0	0	0	0	0	0	0	0	0	0	0	0	0	0
hsa-miR-4745-5p	0	0	0	0	0	0	0	0	0	0	0	0	0	0	0	0	0	0	0	1	0	0	0	0	0	0	0	0	0	0	0	0	0	0	0	0	0	0	0	0	0	0	0	0	2	1	3	3	1
hsa-miR-551b-3p	5	13	1	0	20	11	0	2	2	10	3	1	4	5	0	1	0	1	1	3	4	3	6	2	1	2	3	1	2	4	13	4	1	3	24	1	1	0	2	0	3	1	1	3	1	3	0	2	1
hsa-miR-4503	0	0	0	0	0	0	0	0	0	0	0	0	0	0	0	0	0	0	0	0	0	0	0	0	0	0	0	0	0	0	0	0	0	0	0	0	0	0	0	0	0	0	0	2	0	0	0	0	0
hsa-miR-766-5p	0	0	0	0	0	0	0	0	0	0	0	0	0	0	0	0	0	0	0	2	0	0	0	0	0	0	0	0	0	0	0	1	1	0	0	0	0	0	1	0	0	1	0	0	0	1	1	2	1
hsa-miR-4292	0	0	0	0	0	0	0	0	0	0	0	0	0	0	0	0	0	0	0	0	0	0	0	0	0	0	0	0	0	0	0	0	0	0	0	0	0	0	0	0	0	0	0	0	0	0	0	0	0
hsa-miR-4422	0	0	2	0	0	0	0	0	0	1	0	0	0	0	0	0	0	0	1	0	0	0	0	0	0	0	0	1	0	0	0	0	0	0	0	0	0	0	0	0	0	0	0	0	0	0	0	0	0
hsa-miR-501-3p	132	68	78	65	89	241	201	66	34	100	164	101	289	63	78	78	56	99	147	146	430	62	70	73	88	103	156	64	254	128	102	200	48	108	175	147	67	59	440	28	51	107	126	218	115	191	117	1364	67
hsa-miR-302b-3p	0	0	0	0	0	0	0	0	0	0	0	0	0	0	0	0	0	0	0	0	4	0	0	0	0	0	0	0	0	2	0	0	0	1	0	2	1	1	1	0	0	0	0	0	0	0	0	0	0
hsa-miR-8052	0	0	0	0	0	0	0	0	0	0	0	0	0	0	0	0	0	0	0	0	0	0	0	0	0	0	0	0	0	0	0	0	0	0	0	0	0	0	0	0	0	0	0	0	0	0	0	0	0
hsa-miR-718	0	0	0	0	0	0	0	0	0	0	0	0	0	0	0	0	0	0	0	0	0	0	0	0	0	0	0	0	0	0	0	0	0	0	0	0	0	0	0	0	0	0	0	0	0	0	0	0	0
hsa-miR-3934-5p	3	2	3	13	1	6	2	2	0	12	2	6	4	8	4	2	1	13	2	5	4	5	2	4	7	2	3	6	4	5	4	7	0	7	3	3	1	6	2	1	3	8	5	5	18	10	9	30	12
hsa-miR-6810-3p	0	0	2	0	0	0	1	0	0	0	0	0	1	0	0	0	1	0	0	0	1	0	0	0	0	0	0	0	0	0	0	1	0	0	0	0	0	0	1	0	0	0	0	1	0	0	0	0	0
hsa-miR-598-3p	209	234	80	115	86	136	108	87	63	207	87	106	61	116	63	62	174	168	73	183	116	70	103	118	196	37	147	112	81	110	113	258	206	214	64	207	247	191	70	36	93	130	114	127	67	34	51	171	23
hsa-miR-3606-5p	0	0	0	0	0	0	0	0	0	0	0	0	0	0	0	0	0	0	0	0	0	0	0	0	1	0	1	1	0	0	0	0	0	0	0	0	0	0	0	0	0	0	0	0	0	0	0	0	0
hsa-miR-6789-5p	0	0	0	0	0	0	0	0	0	0	0	0	0	0	0	0	0	0	0	0	0	0	0	0	0	0	0	0	0	0	0	0	0	0	0	0	0	0	0	0	0	0	0	0	0	0	0	0	0
hsa-miR-597-5p	0	0	0	0	1	0	0	0	0	1	0	0	0	0	0	0	0	0	0	0	0	0	0	0	0	0	0	0	0	0	0	1	0	0	0	0	0	0	0	0	0	0	1	0	0	0	0	0	0
hsa-miR-411-5p	5390	232	370	77	78	273	9	122	32	92	49	384	32	118	38	34	373	86	902	112	896	126	199	90	130	158	92	239	232	230	343	211	221	112	55	989	561	213	50	37	94	98	46	198	185	1	35	8	63
hsa-miR-149-5p	208	1709	108	906	1757	367	1717	203	239	1105	667	148	211	408	537	237	80	230	152	406	263	151	561	196	673	736	439	485	872	971	390	126	121	1001	636	212	291	571	164	117	525	565	766	295	132	392	134	1099	575
hsa-miR-556-5p	0	1	1	1	2	1	0	0	0	5	0	4	1	0	3	0	5	1	0	0	1	4	1	0	0	1	0	0	1	0	0	4	3	2	1	1	1	0	1	0	1	1	0	0	0	0	0	1	0
hsa-miR-520f-5p	0	0	0	0	0	0	0	0	0	0	0	0	0	0	0	0	0	0	0	0	0	0	0	0	0	0	0	0	0	0	0	0	0	0	0	0	0	0	0	0	0	1	0	0	0	0	0	0	0
hsa-miR-6857-3p	0	0	0	0	0	0	0	0	0	0	0	0	0	0	0	0	0	0	0	0	0	0	0	0	0	0	0	0	0	0	0	0	0	0	0	0	0	0	0	0	0	0	0	0	0	0	0	0	1
hsa-miR-4473	1	2	0	1	2	1	0	1	0	4	0	2	0	0	0	0	1	0	0	0	1	1	1	0	0	0	1	2	1	2	2	2	4	0	2	1	0	1	1	0	0	0	0	0	0	1	3	2	0
hsa-miR-1307-5p	1188	364	1242	659	1777	1760	72	1246	466	1070	462	588	999	1855	518	935	1051	1637	328	882	1066	628	625	1631	2001	382	1016	1149	237	966	2419	1490	894	939	1085	1329	965	1766	104	248	601	1373	1416	462	1149	342	1002	578	2332
hsa-miR-1182	0	0	0	0	0	0	0	0	0	0	0	0	0	0	0	0	0	0	0	0	0	0	0	0	0	0	0	0	0	0	0	0	0	0	0	0	0	0	0	0	0	0	0	0	0	0	0	0	0
hsa-miR-6824-5p	0	0	0	0	0	0	0	0	0	0	1	0	0	0	0	0	0	0	0	0	0	0	0	0	0	0	1	0	0	0	0	0	0	0	0	0	0	0	0	0	0	0	0	0	0	0	0	0	0
hsa-miR-7515	0	0	0	0	1	0	0	0	0	0	0	0	0	0	0	0	0	0	0	0	0	0	0	0	0	0	0	0	0	0	0	0	0	0	0	0	0	0	0	0	0	0	0	0	0	0	0	0	0
hsa-miR-6776-5p	0	0	0	0	0	0	0	0	0	0	0	0	0	0	2	0	0	1	0	0	0	0	0	0	0	0	0	0	0	0	0	0	0	0	0	0	0	0	0	0	0	0	0	0	0	0	1	1	1
hsa-miR-485-3p	110	7	20	17	14	25	19	27	1	15	17	21	9	6	3	1	24	11	22	6	30	6	3	4	10	7	12	14	9	9	7	50	42	18	8	49	24	8	14	2	10	10	5	39	36	1	4	8	33
hsa-miR-381-5p	321	2	8	2	6	23	9	3	0	0	15	9	6	0	2	1	2	1	57	1	184	0	27	1	3	154	2	10	100	19	31	3	4	1	8	6	11	6	4	1	3	3	5	0	3	1	1	1	4
hsa-miR-6806-5p	0	0	0	0	0	1	0	0	0	0	0	0	0	0	0	0	0	0	0	0	0	0	0	0	0	0	0	0	0	0	0	0	0	0	0	0	0	0	0	0	0	0	0	0	0	0	0	0	0
hsa-miR-323a-5p	1	0	0	0	1	0	0	0	0	0	0	0	0	0	0	0	0	0	0	0	0	0	0	0	0	0	0	0	1	0	0	0	0	0	0	2	0	0	0	0	0	0	1	1	0	0	1	0	1
hsa-miR-548d-3p	0	2	1	0	1	0	0	0	0	0	0	0	1	0	1	0	0	3	0	1	3	0	0	1	0	0	1	2	2	1	0	1	0	0	3	0	0	3	3	0	1	1	1	1	0	1	0	4	3
hsa-miR-1910-3p	0	0	0	0	0	1	0	0	0	0	0	0	0	0	0	0	0	0	2	0	0	0	0	0	0	0	1	0	0	1	0	2	0	0	0	0	0	0	1	0	0	0	0	0	0	0	2	2	1
hsa-miR-4475	0	0	0	0	0	0	0	0	0	0	0	0	0	1	0	0	0	0	0	0	0	0	0	0	0	0	0	0	0	0	0	0	0	0	0	0	0	0	0	0	0	0	0	0	0	0	0	0	0
hsa-miR-6839-3p	0	0	0	0	0	0	0	0	0	0	0	0	0	0	0	0	0	0	0	0	0	0	0	0	0	0	0	0	0	0	0	0	0	0	0	0	0	0	0	0	0	0	0	0	0	0	0	0	0
hsa-miR-20a-3p	10	11	3	13	29	68	29	16	4	6	25	8	52	11	11	5	4	6	14	22	32	3	18	8	23	21	19	18	45	31	27	27	16	15	11	15	7	13	25	1	10	4	34	16	15	24	18	182	15
hsa-miR-378c	2165	85	494	59	102	250	39	85	30	222	32	412	26	128	15	33	130	91	1989	119	669	46	266	863	229	332	58	220	619	922	269	128	89	90	49	1269	121	168	76	22	107	66	28	104	85	7	60	28	56
hsa-miR-544b	0	0	1	0	0	0	0	0	0	0	0	0	0	0	0	0	0	0	0	2	0	0	0	0	0	0	0	0	0	0	0	0	0	1	0	0	0	0	0	0	0	0	0	0	0	0	1	0	0
hsa-miR-6771-5p	0	0	0	0	0	0	0	0	0	0	0	0	0	0	0	0	0	0	0	0	0	0	0	1	0	0	0	0	0	0	0	0	0	0	0	0	0	0	0	0	0	0	0	0	0	0	0	0	1
hsa-let-7f-5p	82528	70203	46928	39328	24853	50835	36979	70692	41861	122268	30460	87048	33572	95640	16314	29495	151353	81618	70576	74636	81243	64799	24032	72453	134298	15920	76677	76052	86085	148001	50350	80305	86214	93482	28258	275035	174469	47306	40789	39080	40877	83238	18873	101465	112213	13020	52563	55894	39387
hsa-miR-30a-3p	209070	98071	103391	34323	27296	29626	17934	11412	10485	43676	18361	125660	6130	14350	13564	19458	97135	16747	209094	29184	115549	49331	46048	91542	25451	74405	25257	21888	60787	79750	21671	111524	113543	35133	10549	65656	72360	22734	23031	8959	60809	28510	5762	50557	15705	2673	11620	1630	2547
hsa-miR-6858-3p	0	0	0	0	0	0	0	0	0	0	1	0	0	0	0	0	0	0	0	0	0	0	0	0	0	0	0	0	0	0	0	0	0	0	0	0	0	0	0	0	0	0	0	0	0	0	0	0	0
hsa-miR-3661	0	0	0	0	0	0	1	0	0	0	0	1	1	0	0	1	0	0	0	0	0	0	0	0	0	0	0	0	0	0	0	0	0	0	0	0	0	0	1	0	0	0	0	0	0	0	1	1	0
hsa-miR-4651	0	0	0	0	0	0	0	0	0	0	0	0	0	0	0	0	0	0	0	0	0	0	2	0	0	0	0	0	0	1	0	0	1	0	0	1	0	1	0	0	0	0	0	0	0	0	1	0	0
hsa-miR-1911-3p	0	0	0	0	0	0	0	0	0	0	0	0	0	0	0	0	0	0	0	0	0	0	0	0	0	0	0	0	0	0	0	0	0	0	0	0	0	0	0	0	0	0	0	0	0	1	0	0	0
hsa-miR-3150b-3p	3	5	5	3	5	7	4	5	5	14	1	13	6	3	2	17	3	3	2	10	10	8	20	9	4	7	7	6	1	8	11	5	1	9	7	8	5	9	5	5	15	5	11	17	5	12	5	46	13
hsa-miR-3689c	0	0	0	0	0	0	0	0	0	0	0	0	0	0	0	0	0	0	0	0	0	0	0	0	0	0	0	0	0	0	0	0	0	0	0	0	0	0	0	0	0	0	0	0	0	0	0	0	0
hsa-miR-1197	2	0	2	1	1	1	0	1	0	0	0	0	0	0	0	0	0	0	0	0	0	0	0	0	0	0	0	0	0	2	0	0	0	2	0	3	2	0	0	0	0	0	0	0	2	0	0	0	0
hsa-miR-3193	2	0	1	3	2	4	0	1	0	2	1	1	4	2	4	1	0	5	5	7	0	3	3	3	1	3	6	6	0	5	3	3	0	4	1	2	0	0	2	2	2	1	2	3	4	3	6	3	1
hsa-miR-6782-3p	0	0	0	0	0	0	1	0	0	0	0	0	0	0	0	0	0	0	0	0	0	0	0	0	0	0	0	0	1	0	0	0	0	0	0	0	0	0	0	0	0	0	0	0	0	0	0	0	0
hsa-miR-551a	0	3	0	0	2	2	2	1	0	0	0	5	1	1	2	0	1	4	0	2	3	2	2	0	0	0	0	0	0	5	3	0	1	1	0	1	3	1	1	0	6	1	0	1	3	0	0	18	2
hsa-miR-3135a	0	3	0	0	0	0	0	0	0	0	0	0	0	0	1	0	0	0	0	0	1	0	0	0	2	0	0	0	1	0	0	0	0	0	0	1	0	1	0	0	0	0	0	1	0	0	1	0	0
hsa-miR-367-3p	0	0	0	0	0	0	0	0	0	0	0	0	0	0	0	0	0	0	0	0	0	0	0	0	0	0	0	0	0	0	0	0	0	0	0	0	0	0	0	0	0	0	0	0	0	0	0	0	0
hsa-miR-4512	0	0	0	0	0	0	0	0	0	1	0	0	0	0	0	0	0	0	0	0	0	0	0	0	0	0	0	0	0	0	0	0	0	0	0	1	0	0	0	0	0	0	0	0	0	0	0	0	0
hsa-miR-7851-3p	0	0	0	0	0	0	0	0	0	0	0	0	0	0	0	0	0	0	0	0	0	0	0	0	0	0	0	0	0	0	0	0	0	0	0	0	0	0	0	0	0	0	0	0	0	0	0	0	0
hsa-miR-618	6	3	1	0	1	2	4	2	0	1	0	5	2	1	0	1	3	0	1	2	7	1	4	2	0	1	1	1	7	1	4	4	1	3	2	6	2	2	7	0	2	2	0	0	0	4	0	6	1
hsa-miR-6852-5p	0	0	0	0	1	0	0	2	0	1	1	4	1	2	2	0	0	3	1	1	1	1	1	0	2	0	0	0	1	2	3	1	0	0	0	3	2	2	1	2	4	2	0	0	5	4	7	1	0
hsa-miR-574-5p	0	0	0	0	0	0	0	0	0	0	0	0	0	0	0	0	0	0	0	0	0	0	0	0	0	0	0	0	0	0	0	0	0	0	0	0	0	0	0	0	0	0	0	0	0	0	0	0	0
hsa-miR-892b	0	0	0	0	0	1	2	0	0	0	0	0	0	0	0	0	0	0	0	0	0	0	0	0	0	0	0	0	0	0	0	0	0	0	0	0	0	0	0	1	0	0	0	0	0	0	0	0	0
hsa-miR-626	0	0	0	0	0	0	0	0	0	0	0	0	0	0	0	0	0	0	0	0	0	0	0	0	0	0	0	0	0	0	0	0	0	0	0	0	0	0	0	0	0	0	0	0	0	0	0	0	0
hsa-miR-2110	8	5	3	5	4	2	25	9	8	40	6	5	8	3	3	3	7	6	10	2	11	11	1	12	2	5	5	6	10	10	1	8	9	6	5	28	16	4	7	0	5	4	1	9	20	3	4	5	4
hsa-miR-642a-5p	2	11	1	0	7	5	28	3	3	36	3	2	10	1	2	2	4	2	0	3	8	6	1	4	0	0	5	4	7	1	3	17	17	0	19	1	6	3	2	0	2	1	2	3	6	12	5	8	0
hsa-miR-136-5p	1813	88	178	87	575	852	102	263	18	138	247	97	173	118	35	42	498	75	149	94	1360	49	250	52	163	415	131	201	424	256	866	494	464	136	175	290	268	159	97	28	41	65	211	116	85	11	53	39	65
hsa-miR-6842-5p	0	0	0	0	0	0	0	0	0	1	0	1	0	0	0	0	0	0	1	0	0	0	0	0	0	0	0	0	1	0	0	0	0	0	0	0	0	0	0	0	0	0	0	0	0	0	1	1	0
hsa-miR-1226-3p	3	0	2	0	5	4	1	3	1	3	2	1	0	3	1	0	0	3	4	6	2	0	3	3	1	4	0	2	1	2	3	3	2	2	2	2	3	2	2	0	1	1	0	4	8	3	6	9	1
hsa-miR-449a	0	0	1	0	44	1	382	1	20	1431	0	0	0	2	0	0	0	0	0	1	2	52	0	0	1	0	3	0	0	1	0	0	1	2	12	0	6	0	0	0	3	0	1	2	3	0	2	0	0
hsa-miR-518b	16	3	0	1	4	0	3	7	1	7	0	2	3	0	0	2	0	5	1	2	2	1	0	3	5	1	10	2	4	5	0	5	2	4	0	5	0	4	8	0	0	4	0	4	1	0	8	22	5
hsa-miR-873-5p	2	0	0	1	0	0	0	0	1	2	0	0	0	1	0	0	0	0	0	1	1	2	0	0	0	0	1	0	0	2	0	1	0	0	0	1	2	0	0	2	0	0	0	0	6	1	4	0	1
hsa-miR-4777-3p	0	0	1	0	2	1	0	2	0	1	0	0	1	2	0	0	1	3	1	1	1	0	0	2	0	0	4	0	2	6	2	2	1	0	0	2	0	0	2	0	1	1	2	3	3	2	0	3	1
hsa-miR-6516-3p	3	0	3	1	1	1	0	1	0	0	0	0	5	2	0	0	0	1	0	2	2	0	0	1	0	1	1	0	3	0	0	0	0	2	0	0	0	0	1	0	1	1	0	1	1	1	0	2	0
hsa-miR-4444	7	11	2	0	1	2	0	4	2	1	1	1	2	0	0	6	6	2	4	0	5	3	3	4	6	1	2	7	2	5	4	11	5	7	3	9	3	1	1	3	5	0	2	3	5	1	3	3	2
hsa-miR-661	0	0	0	0	0	0	0	0	0	0	0	0	0	0	0	0	0	0	0	0	0	0	0	0	0	0	0	0	0	0	0	0	0	0	0	0	0	0	0	0	0	0	0	0	0	0	0	0	0
hsa-miR-6790-3p	0	0	0	0	0	0	0	0	0	0	0	0	0	0	0	0	0	0	0	0	0	0	0	0	0	0	0	0	0	0	0	0	0	0	0	0	0	0	0	0	0	0	0	0	0	0	0	0	0
hsa-miR-4653-5p	0	0	0	0	0	0	0	0	0	0	0	0	0	0	0	0	0	0	0	0	0	0	0	0	0	0	0	0	0	0	0	0	0	0	0	0	0	0	0	0	0	0	0	0	0	0	0	1	0
hsa-miR-548b-5p	0	0	0	0	0	0	0	1	0	0	0	0	0	0	0	0	0	0	0	0	0	0	0	0	0	0	0	0	0	0	0	0	0	0	1	0	0	0	0	0	0	0	0	0	0	0	0	0	0
hsa-miR-675-3p	542	6	104	35	1259	961	62	214	14	69	125	183	39	472	279	183	22	17	700	94	1369	12	166	81	53	874	151	90	363	168	449	129	47	195	674	251	46	78	194	7	43	186	103	11	68	157	130	3598	63
hsa-miR-216b-5p	2	0	0	1	0	5	0	1	2	0	2	1	0	1	0	0	0	5	0	1	5	4	0	3	0	1	1	0	1	0	0	0	0	2	1	2	1	0	2	0	0	2	0	5	0	0	0	1	0
hsa-miR-942-3p	1	3	2	3	1	3	0	2	2	1	1	3	5	5	0	6	1	6	1	6	3	4	2	4	2	0	3	2	1	3	1	3	2	0	0	2	0	2	4	3	2	0	0	7	1	0	4	2	5
hsa-miR-887-3p	5	5	6	9	24	25	28	18	0	13	25	37	14	7	18	4	5	7	15	14	48	22	4	6	11	70	10	8	57	69	24	10	8	26	19	27	4	4	18	3	9	7	13	13	7	11	6	9	7
hsa-miR-4445-3p	0	0	0	0	0	0	0	0	0	0	0	0	0	0	0	0	0	0	0	0	0	0	0	0	0	0	0	0	0	0	0	0	0	0	0	0	0	0	0	0	0	0	0	0	0	0	0	0	0
hsa-miR-362-5p	134	29	20	18	24	166	82	19	9	39	87	29	71	8	4	10	12	24	122	26	261	14	15	30	16	101	15	15	277	33	28	15	6	24	43	56	37	12	221	4	19	6	47	25	15	37	19	176	16
hsa-miR-3151-5p	0	0	0	0	0	0	0	0	0	0	0	0	0	0	0	0	0	0	0	0	0	0	0	0	0	0	0	0	1	0	0	0	0	0	0	0	0	0	0	0	0	0	0	0	0	0	0	0	0
hsa-miR-3148	0	0	0	0	0	0	0	0	0	0	0	0	0	0	0	0	0	0	0	0	1	0	0	0	0	0	0	0	0	0	0	0	0	0	0	0	0	0	0	0	0	0	0	0	0	0	0	0	0
hsa-miR-500b-5p	17	17	8	8	24	34	44	8	3	26	36	10	42	6	5	3	3	8	20	13	48	9	5	11	10	8	12	8	27	16	12	18	6	27	12	38	17	6	49	1	11	7	22	23	12	22	7	115	9
hsa-miR-503-3p	0	0	0	1	3	1	0	3	0	0	0	0	4	2	0	0	1	2	1	0	3	0	0	0	1	1	0	1	2	2	2	2	1	1	3	1	1	1	1	0	0	0	1	0	2	9	21	11	6
hsa-miR-4507	0	0	0	0	0	0	0	0	0	0	0	0	0	0	0	0	0	0	0	1	0	0	0	0	2	0	0	0	0	0	0	0	0	0	0	0	0	0	0	0	0	0	0	0	0	0	0	0	0
hsa-miR-1277-3p	3	0	2	1	3	4	5	1	0	2	3	1	7	2	0	3	0	3	0	2	4	2	6	2	3	2	1	5	6	1	6	6	5	1	1	3	1	2	1	2	1	2	4	1	4	4	1	9	2
hsa-miR-3683	0	0	0	0	0	0	0	0	0	0	0	0	0	0	0	1	0	0	0	0	0	0	0	0	0	0	0	0	0	0	0	0	0	0	0	1	0	0	0	0	0	0	0	0	0	0	0	0	0
hsa-miR-212-5p	3	0	1	0	1	3	2	2	0	0	2	1	2	2	0	0	1	1	2	2	9	1	0	0	0	1	4	0	4	0	2	5	0	1	1	7	3	0	6	0	0	0	6	2	5	3	6	5	1
hsa-miR-3942-3p	0	0	0	0	0	0	0	0	0	1	1	1	0	0	1	0	0	0	0	0	0	1	1	0	0	0	0	0	0	0	0	0	0	1	0	0	0	0	0	0	0	0	0	0	1	0	0	0	0
hsa-miR-4680-5p	0	0	0	0	0	0	0	2	2	1	0	1	1	0	0	0	0	1	0	0	2	0	2	0	0	0	0	0	1	0	1	0	0	0	1	0	0	0	1	0	0	0	1	1	0	2	2	0	0
hsa-miR-1229-5p	0	0	0	0	0	0	0	0	0	0	0	0	0	0	0	0	0	0	0	0	1	0	0	0	0	0	1	0	0	0	0	0	0	0	0	0	0	0	0	0	0	0	0	0	0	1	0	1	0
hsa-miR-2681-5p	0	1	0	0	0	0	0	0	0	1	1	0	0	1	0	0	0	1	0	0	0	0	0	0	0	2	0	1	0	0	0	0	0	0	0	0	0	0	0	0	0	0	0	0	0	0	0	0	0
hsa-miR-517a-3p	8	3	0	0	3	2	15	16	0	6	1	7	0	0	0	0	0	5	0	5	6	6	0	4	9	0	21	5	13	12	1	2	10	8	1	5	2	12	1	1	8	0	0	8	1	1	2	9	8
hsa-miR-561-5p	6	7	4	4	5	10	3	1	1	13	8	8	0	7	2	2	4	7	1	8	9	4	3	5	6	1	3	4	3	4	6	5	5	5	1	6	3	5	1	1	3	1	2	3	1	0	1	0	1
hsa-miR-3622a-5p	0	0	0	0	0	0	0	0	0	0	0	0	0	1	0	1	1	0	0	0	0	0	0	1	0	0	0	0	0	0	0	2	0	0	0	2	0	0	0	0	0	1	0	0	0	0	0	0	0
hsa-miR-485-5p	11	6	4	1	0	3	1	0	1	1	2	8	1	4	0	0	2	0	5	0	10	4	1	0	3	0	1	3	1	6	1	6	4	1	3	12	17	1	1	0	2	1	2	1	7	1	0	2	0
hsa-miR-433-5p	6	0	1	1	1	0	1	1	0	0	1	1	0	0	0	0	2	1	2	0	2	0	1	0	2	1	0	0	1	2	0	2	0	0	0	1	0	0	0	1	2	0	0	0	0	0	0	0	0
hsa-miR-371b-3p	0	0	0	0	0	0	0	0	0	0	0	0	0	0	0	0	0	0	0	1	0	0	0	0	0	0	0	0	0	0	0	0	0	0	0	0	0	0	0	0	0	0	0	0	0	0	0	1	0
hsa-miR-539-5p	1146	9	33	11	49	24	32	8	1	16	12	35	14	5	1	4	16	4	147	14	397	8	26	12	4	161	15	5	149	32	77	96	34	2	85	24	33	5	27	2	6	8	7	5	26	3	10	10	11
hsa-miR-1295b-3p	0	0	0	0	0	0	0	0	1	0	0	0	0	1	0	0	0	0	0	0	0	0	0	0	0	0	0	0	0	0	0	0	1	0	0	0	0	0	0	0	0	1	0	0	0	0	0	1	0
hsa-miR-19b-2-5p	0	0	0	0	0	0	0	0	0	0	0	0	0	0	0	0	0	0	0	0	0	0	0	0	0	0	0	0	0	0	0	0	0	0	0	0	1	0	0	0	0	0	0	0	0	0	0	0	0
hsa-miR-548ai	0	0	0	0	0	0	0	0	0	0	0	0	0	0	0	0	0	0	0	0	0	1	0	0	0	0	0	0	1	0	0	0	0	0	0	0	1	0	0	0	0	1	0	0	0	0	0	0	0
hsa-miR-5705	0	0	0	0	0	0	0	0	0	0	0	0	0	0	0	0	0	0	0	0	0	0	0	0	0	0	0	0	0	0	0	0	0	0	0	0	0	0	0	0	0	0	0	0	0	0	0	0	0
hsa-miR-4785	0	1	0	0	1	1	0	2	1	0	0	0	0	2	0	0	1	4	1	0	2	0	0	2	0	0	0	2	0	1	0	2	0	1	1	1	1	0	0	2	2	1	2	2	0	0	0	1	2
hsa-miR-6880-5p	0	0	0	0	0	0	0	0	0	0	0	0	0	0	0	0	0	0	0	0	0	0	0	0	0	0	0	0	0	0	0	0	0	0	0	0	0	0	0	0	0	0	0	0	0	0	0	0	0
hsa-miR-30a-5p	495227	164316	171204	71936	91801	211476	86010	44124	16041	122050	109555	240571	41938	46176	26800	32544	232252	54021	329076	78392	473151	89238	84977	115376	74083	164366	72364	65417	270771	159274	91824	284460	357010	99702	52478	186154	145139	58172	92457	13745	112260	55757	47332	125429	32444	19187	28688	15710	8680
hsa-miR-181a-3p	1173	585	438	319	1256	1537	512	1082	288	740	443	839	1614	683	365	390	506	866	597	1114	1696	591	501	675	649	557	859	666	860	1156	826	1542	273	685	359	987	801	376	2269	293	618	501	670	960	1732	836	1065	682	515
hsa-miR-6886-5p	0	0	0	0	0	0	0	0	0	0	0	0	0	0	0	0	0	0	0	0	0	0	0	0	0	0	0	0	0	0	0	0	0	0	0	0	1	0	0	0	0	0	0	0	0	0	0	0	0
hsa-miR-4524a-3p	8	0	2	2	0	0	0	2	0	2	1	1	0	1	1	1	1	1	3	1	2	1	3	1	2	0	3	0	2	0	1	0	0	1	0	2	2	1	1	0	0	3	0	2	0	2	1	0	0
hsa-miR-6879-5p	0	0	0	0	0	0	0	0	0	0	0	0	0	0	0	0	0	0	0	0	0	0	0	0	0	0	0	0	0	0	0	0	0	0	0	0	0	0	0	0	0	0	0	0	0	0	0	0	0
hsa-miR-1909-5p	0	0	0	0	0	0	0	0	0	0	0	0	0	0	0	0	0	0	0	1	0	0	0	0	0	0	0	1	0	0	0	0	0	0	0	0	0	0	0	0	0	0	0	0	3	0	0	0	0
[truncated: 227 more rows]
[truncated: 520 more columns]
